# Supplementary material for: Potential routes of plastics biotransformation involving novel plastizymes revealed by global multi-omic analysis of plastic associated microbes
Source: Sci Rep. 2024 Apr 16;14:8798. doi: 10.1038/s41598-024-59279-x (PMC11021508; doi:10.1038/s41598-024-59279-x)
Supplement: Supplementary file 2 — Supplementary Information 2. [file 41598_2024_59279_MOESM2_ESM.xlsx]

## Sheet: Sample Info
SampleID	StudyID	material_type	material_family	is_plastic	plastic_size	major_env	study_type	degradation_observed	material_group	env_details	bases	read_type	Run	DOI	BioProject	Note	latitude	longitude
S02_1a4776	S02	control	control	FALSE		wastewater	environment	FALSE	control	wastewater	2971954650	paired	OER094776	https://doi.org/10.1007/s11783-022-1580-1	OEP001517	BMDC	22.535	114.018
S02_2b4778	S02	control	control	FALSE		wastewater	environment	FALSE	control	wastewater	2829244350	paired	OER094778	https://doi.org/10.1007/s11783-022-1580-1	OEP001517	BMDC	22.966	114.593
S02_3c4780	S02	HDPE	PE	TRUE	micro	wastewater	mesocosm	TRUE	PE	wastewater	2421591900	paired	OER094780	https://doi.org/10.1007/s11783-022-1580-1	OEP001517	BMDC	22	114
S02_4d4782	S02	PET	PET	TRUE	micro	wastewater	mesocosm	TRUE	PET	wastewater	2712162000	paired	OER094782	https://doi.org/10.1007/s11783-022-1580-1	OEP001517	BMDC	22	114
S02_5e4785	S02	control	control	FALSE		wastewater	environment	FALSE	control	wastewater	1513899366	paired	OER094785	https://doi.org/10.1007/s11783-022-1580-1	OEP001517	BMDC	22	114
S03_1a9859	S03	PE	PE	TRUE	macro	beach	environment	FALSE	PE	beach	5114052598	paired	SRR16319859	https://doi.org/10.1016/j.envpol.2021.118678	PRJNA770505		42.5737	8.72454
S03_2b9860	S03	PP	PP	TRUE	macro	beach	environment	FALSE	PP	beach	3015458524	paired	SRR16319860	https://doi.org/10.1016/j.envpol.2021.118678	PRJNA770505		42.5737	8.72454
S03_3c9861	S03	PP	PP	TRUE	macro	beach	environment	FALSE	PP	beach	3933657512	paired	SRR16319861	https://doi.org/10.1016/j.envpol.2021.118678	PRJNA770505		42.5737	8.72454
S03_4d9862	S03	PE	PE	TRUE	macro	beach	environment	FALSE	PE	beach	3083871792	paired	SRR16319862	https://doi.org/10.1016/j.envpol.2021.118678	PRJNA770505		42.5737	8.72454
S03_5e9863	S03	PE	PE	TRUE	macro	beach	environment	FALSE	PE	beach	4242936920	paired	SRR16319863	https://doi.org/10.1016/j.envpol.2021.118678	PRJNA770505		42.5737	8.72454
S03_6f9864	S03	PE	PE	TRUE	macro	beach	environment	FALSE	PE	beach	4840113834	paired	SRR16319864	https://doi.org/10.1016/j.envpol.2021.118678	PRJNA770505		42.5737	8.72454
S03_7g9865	S03	PP	PP	TRUE	macro	beach	environment	FALSE	PP	beach	4360197178	paired	SRR16319865	https://doi.org/10.1016/j.envpol.2021.118678	PRJNA770505		42.5737	8.72454
S03_8h9866	S03	PP	PP	TRUE	macro	beach	environment	FALSE	PP	beach	4524432932	paired	SRR16319866	https://doi.org/10.1016/j.envpol.2021.118678	PRJNA770505		42.5737	8.72454
S03_9i9867	S03	PP	PP	TRUE	macro	beach	environment	FALSE	PP	beach	4011495898	paired	SRR16319867	https://doi.org/10.1016/j.envpol.2021.118678	PRJNA770505		42.5737	8.72454
S04_10j9826	S04	bran	control	FALSE		animal	animal	FALSE	control	animal	1573062433	paired	SRR18079826	https://doi.org/10.1099/mgen.0.000842	PRJNA801070		-27.4975	153.013
S04_11k9827	S04	control	control	FALSE		animal	animal	FALSE	control	animal	2400221589	paired	SRR18079827	https://doi.org/10.1099/mgen.0.000842	PRJNA801070		-27.4975	153.013
S04_12l9828	S04	control	control	FALSE		animal	animal	FALSE	control	animal	1729783394	paired	SRR18079828	https://doi.org/10.1099/mgen.0.000842	PRJNA801070		-27.4975	153.013
S04_13m9829	S04	bran;carrot	control	FALSE		animal	animal	FALSE	control	animal	2159698604	paired	SRR18079829	https://doi.org/10.1099/mgen.0.000842	PRJNA801070		-27.4975	153.013
S04_14n9830	S04	bran;carrot	control	FALSE		animal	animal	FALSE	control	animal	2227264366	paired	SRR18079830	https://doi.org/10.1099/mgen.0.000842	PRJNA801070		-27.4975	153.013
S04_1a9817	S04	control	control	FALSE		animal	animal	FALSE	control	animal	1523382539	paired	SRR18079817	https://doi.org/10.1099/mgen.0.000842	PRJNA801070		-27.4975	153.013
S04_2b9818	S04	PS	PS	TRUE	macro	animal	animal	TRUE	PS	animal	2745068365	paired	SRR18079818	https://doi.org/10.1099/mgen.0.000842	PRJNA801070		-27.4975	153.013
S04_3c9819	S04	PS	PS	TRUE	macro	animal	animal	TRUE	PS	animal	2432038961	paired	SRR18079819	https://doi.org/10.1099/mgen.0.000842	PRJNA801070		-27.4975	153.013
S04_4d9820	S04	PS	PS	TRUE	macro	animal	animal	TRUE	PS	animal	1976749941	paired	SRR18079820	https://doi.org/10.1099/mgen.0.000842	PRJNA801070		-27.4975	153.013
S04_5e9821	S04	bran	control	FALSE		animal	animal	FALSE	control	animal	2384638372	paired	SRR18079821	https://doi.org/10.1099/mgen.0.000842	PRJNA801070		-27.4975	153.013
S04_6f9822	S04	bran	control	FALSE		animal	animal	FALSE	control	animal	2318575368	paired	SRR18079822	https://doi.org/10.1099/mgen.0.000842	PRJNA801070		-27.4975	153.013
S04_7g9823	S04	bran	control	FALSE		animal	animal	FALSE	control	animal	2433273039	paired	SRR18079823	https://doi.org/10.1099/mgen.0.000842	PRJNA801070		-27.4975	153.013
S04_8h9824	S04	bran;carrot	control	FALSE		animal	animal	FALSE	control	animal	3153846253	paired	SRR18079824	https://doi.org/10.1099/mgen.0.000842	PRJNA801070		-27.4975	153.013
S04_9i9825	S04	PS	PS	TRUE	macro	animal	animal	TRUE	PS	animal	1805035013	paired	SRR18079825	https://doi.org/10.1099/mgen.0.000842	PRJNA801070		-27.4975	153.013
S07_13m1481	S07	PE;PP	PE;PP	TRUE	micro	ocean	environment	TRUE	PE;PP	open_ocean	7094896989	paired	SRR3401481	https://doi.org/10.1128/mSystems.00024-16	PRJNA318384		27.7299	-154.898
S07_14n1482	S07	PE;PP	PE;PP	TRUE	micro	ocean	environment	TRUE	PE;PP	open_ocean	8235112136	paired	SRR3401482	https://doi.org/10.1128/mSystems.00024-16	PRJNA318384		27.7299	-154.898
S07_15o1483	S07	PE;PP	PE;PP	TRUE	micro	ocean	environment	TRUE	PE;PP	open_ocean	14613499873	paired	SRR3401483	https://doi.org/10.1128/mSystems.00024-16	PRJNA318384		31.9908	-153.058
S07_16p1484	S07	PE;PP	PE;PP	TRUE	micro	ocean	environment	TRUE	PE;PP	open_ocean	9523286452	paired	SRR3401484	https://doi.org/10.1128/mSystems.00024-16	PRJNA318384		31.9908	-153.058
S07_17q1485	S07	PE;PP	PE;PP	TRUE	micro	ocean	environment	TRUE	PE;PP	open_ocean	14076756004	paired	SRR3401485	https://doi.org/10.1128/mSystems.00024-16	PRJNA318384		34.9279	-148.03
S07_18r1486	S07	PE;PP	PE;PP	TRUE	micro	ocean	environment	TRUE	PE;PP	open_ocean	11884055871	paired	SRR3401486	https://doi.org/10.1128/mSystems.00024-16	PRJNA318384		34.9279	-148.03
S07_19s1487	S07	PE;PP	PE;PP	TRUE	micro	ocean	environment	TRUE	PE;PP	open_ocean	4911063983	paired	SRR3401487	https://doi.org/10.1128/mSystems.00024-16	PRJNA318384		35.0344	-146.81
S07_20t1488	S07	PE;PP	PE;PP	TRUE	micro	ocean	environment	TRUE	PE;PP	open_ocean	6542915011	paired	SRR3401488	https://doi.org/10.1128/mSystems.00024-16	PRJNA318384		35.0344	-146.81
S07_21u1489	S07	PE;PP	PE;PP	TRUE	micro	ocean	environment	TRUE	PE;PP	open_ocean	14051939652	paired	SRR3401489	https://doi.org/10.1128/mSystems.00024-16	PRJNA318384		35.4229	-139.25
S07_22v1490	S07	PE;PP	PE;PP	TRUE	micro	ocean	environment	TRUE	PE;PP	open_ocean	8662499619	paired	SRR3401490	https://doi.org/10.1128/mSystems.00024-16	PRJNA318384		35.4229	-139.25
S07_23w1491	S07	PE;PP	PE;PP	TRUE	micro	ocean	environment	TRUE	PE;PP	open_ocean	11882110187	paired	SRR3401491	https://doi.org/10.1128/mSystems.00024-16	PRJNA318384		35.4389	-138.264
S07_24x1492	S07	PE;PP	PE;PP	TRUE	micro	ocean	environment	TRUE	PE;PP	open_ocean	6146023345	paired	SRR3401492	https://doi.org/10.1128/mSystems.00024-16	PRJNA318384		35.4389	-138.264
S08_1a9019	S08	PVC;fabric	PVC	TRUE	macro	tropical	environment	TRUE	PVC	tropical	24537874532	paired	SRR12899019	https://doi.org/10.1016/j.dib.2020.106226	PRJNA656514		8.98333	-79.5167
S08_2b9020	S08	PVC;fabric	PVC	TRUE	macro	tropical	environment	TRUE	PVC	tropical	21931327857	paired	SRR12899020	https://doi.org/10.1016/j.dib.2020.106226	PRJNA656514		8.98333	-79.5167
S08_3c9021	S08	PVC;fabric	PVC	TRUE	macro	tropical	environment	TRUE	PVC	tropical	25923413472	paired	SRR12899021	https://doi.org/10.1016/j.dib.2020.106226	PRJNA656514		8.98333	-79.5167
S08_4d9022	S08	PVC;fabric	PVC	TRUE	macro	tropical	environment	TRUE	PVC	tropical	25503087607	paired	SRR12899022	https://doi.org/10.1016/j.dib.2020.106226	PRJNA656514		8.98333	-79.5167
S08_5e9023	S08	PVC;fabric	PVC	TRUE	macro	tropical	environment	TRUE	PVC	tropical	22754481085	paired	SRR12899023	https://doi.org/10.1016/j.dib.2020.106226	PRJNA656514		8.98333	-79.5167
S08_6f9024	S08	PVC;fabric	PVC	TRUE	macro	tropical	environment	TRUE	PVC	tropical	27135500536	paired	SRR12899024	https://doi.org/10.1016/j.dib.2020.106226	PRJNA656514		8.98333	-79.5167
S09_1a3129	S09	LDPE	PE	TRUE	macro	marine	culture	TRUE	PE	marine	5673524140	single	SRR10853129	https://doi.org/10.1128/msystems.01415-21	PRJNA599974		45.0914	13.629
S09_2b3130	S09	LDPE	PE	TRUE	macro	marine	culture	TRUE	PE	marine	5303343365	single	SRR10853130	https://doi.org/10.1128/msystems.01415-21	PRJNA599974		45.0914	13.629
S09_3c3131	S09	LDPE	PE	TRUE	macro	marine	culture	TRUE	PE	marine	1315385257	single	SRR10853131	https://doi.org/10.1128/msystems.01415-21	PRJNA599974		45.0914	13.629
S09_4d3132	S09	LDPE	PE	TRUE	macro	marine	culture	TRUE	PE	marine	5702143802	single	SRR10853132	https://doi.org/10.1128/msystems.01415-21	PRJNA599974		45.0914	13.629
S09_5e3133	S09	LDPE	PE	TRUE	macro	marine	culture	TRUE	PE	marine	2517380602	single	SRR10853133	https://doi.org/10.1128/msystems.01415-21	PRJNA599974		45.0914	13.629
S09_6f3134	S09	LDPE	PE	TRUE	macro	marine	culture	TRUE	PE	marine	5282550485	single	SRR10853134	https://doi.org/10.1128/msystems.01415-21	PRJNA599974		45.0914	13.629
S10_1a3371	S10	PVC	PVC	TRUE	micro	soil	mesocosm	FALSE	PVC	soil	9072338210	paired	SRR13933371	https://doi.org/10.1016/j.jhazmat.2021.127944	PRJNA713532		28.2559	117.068
S10_2b3372	S10	PVC	PVC	TRUE	micro	soil	mesocosm	FALSE	PVC	soil	10988339762	paired	SRR13933372	https://doi.org/10.1016/j.jhazmat.2021.127944	PRJNA713532		28.2559	117.068
S10_3c3373	S10	PVC	PVC	TRUE	micro	soil	mesocosm	FALSE	PVC	soil	11845888996	paired	SRR13933373	https://doi.org/10.1016/j.jhazmat.2021.127944	PRJNA713532		28.2559	117.068
S10_4d3374	S10	PVC	PVC	TRUE	micro	soil	mesocosm	FALSE	PVC	soil	12236015616	paired	SRR13933374	https://doi.org/10.1016/j.jhazmat.2021.127944	PRJNA713532		28.2559	117.068
S10_5e3375	S10	PVC	PVC	TRUE	micro	soil	mesocosm	FALSE	PVC	soil	11342670926	paired	SRR13933375	https://doi.org/10.1016/j.jhazmat.2021.127944	PRJNA713532		28.2559	117.068
S10_6f3376	S10	PVC	PVC	TRUE	micro	soil	mesocosm	FALSE	PVC	soil	10905882890	paired	SRR13933376	https://doi.org/10.1016/j.jhazmat.2021.127944	PRJNA713532		28.2559	117.068
S10_7g3377	S10	soil	control	FALSE		soil	mesocosm	FALSE	control	soil	13165412764	paired	SRR13933377	https://doi.org/10.1016/j.jhazmat.2021.127944	PRJNA713532		28.2559	117.068
S10_8h3378	S10	soil	control	FALSE		soil	mesocosm	FALSE	control	soil	12472536882	paired	SRR13933378	https://doi.org/10.1016/j.jhazmat.2021.127944	PRJNA713532		28.2559	117.068
S10_9i3379	S10	soil	control	FALSE		soil	mesocosm	FALSE	control	soil	12324815092	paired	SRR13933379	https://doi.org/10.1016/j.jhazmat.2021.127944	PRJNA713532		28.2559	117.068
S11_28ab1752	S11	water	control	FALSE		river	mesocosm	FALSE	control	river	15710026800	paired	SRR14061752	https://doi.org/10.1016/j.jhazmat.2022.128418	PRJNA714465		39.03	117.32
S11_29ac1753	S11	water	control	FALSE		river	mesocosm	FALSE	control	river	15872133900	paired	SRR14061753	https://doi.org/10.1016/j.jhazmat.2022.128418	PRJNA714465		39.03	117.32
S11_30ad1754	S11	water	control	FALSE		river	mesocosm	FALSE	control	river	16300799400	paired	SRR14061754	https://doi.org/10.1016/j.jhazmat.2022.128418	PRJNA714465		39.03	117.32
S11_31ae1755	S11	PVC	PVC	TRUE	micro	river	mesocosm	FALSE	PVC	river	15839640300	paired	SRR14061755	https://doi.org/10.1016/j.jhazmat.2022.128418	PRJNA714465		39.03	117.32
S11_32af1756	S11	PVC	PVC	TRUE	micro	river	mesocosm	FALSE	PVC	river	15884634000	paired	SRR14061756	https://doi.org/10.1016/j.jhazmat.2022.128418	PRJNA714465		39.03	117.32
S11_33ag1757	S11	PVC	PVC	TRUE	micro	river	mesocosm	FALSE	PVC	river	16120966200	paired	SRR14061757	https://doi.org/10.1016/j.jhazmat.2022.128418	PRJNA714465		39.03	117.32
S11_34ah1758	S11	PLA	PLA	TRUE	micro	river	mesocosm	TRUE	PLA	river	16233870000	paired	SRR14061758	https://doi.org/10.1016/j.jhazmat.2022.128418	PRJNA714465		39.03	117.32
S11_35ai1759	S11	PLA	PLA	TRUE	micro	river	mesocosm	TRUE	PLA	river	15654367800	paired	SRR14061759	https://doi.org/10.1016/j.jhazmat.2022.128418	PRJNA714465		39.03	117.32
S11_36aj1760	S11	PLA	PLA	TRUE	micro	river	mesocosm	TRUE	PLA	river	16031944800	paired	SRR14061760	https://doi.org/10.1016/j.jhazmat.2022.128418	PRJNA714465		39.03	117.32
S12_1a9859	S12	water	control	FALSE		river	mesocosm	FALSE	control	river	11979104860	paired	SRR8369859	https://doi.org/10.1016/j.watres.2019.114979	PRJNA511822		39.01	117.33
S12_2b9860	S12	water	control	FALSE		river	mesocosm	FALSE	control	river	11186227758	paired	SRR8369860	https://doi.org/10.1016/j.watres.2019.114979	PRJNA511822		39.01	117.33
S12_3c9861	S12	leaf	control	FALSE	micro	river	mesocosm	FALSE	control	river	12332759222	paired	SRR8369861	https://doi.org/10.1016/j.watres.2019.114979	PRJNA511822		39.01	117.33
S12_4d9862	S12	PVC	PVC	TRUE	micro	river	mesocosm	FALSE	PVC	river	13348053648	paired	SRR8369862	https://doi.org/10.1016/j.watres.2019.114979	PRJNA511822		39.01	117.33
S12_5e9863	S12	rock	control	FALSE	micro	river	mesocosm	FALSE	control	river	11934426292	paired	SRR8369863	https://doi.org/10.1016/j.watres.2019.114979	PRJNA511822		39.01	117.33
S15_10j6314	S15	PF	PF	TRUE	macro	marine	culture	TRUE	PF	marine	5209974140	paired	ERR4016314	https://doi.org/10.1038/s41467-020-19583-2	PRJEB37199		54.1881	7.88058
S15_11k6315	S15	PF	PF	TRUE	macro	marine	culture	TRUE	PF	marine	4989864762	paired	ERR4016315	https://doi.org/10.1038/s41467-020-19583-2	PRJEB37199		54.1881	7.88058
S15_12l6316	S15	PBAT	PBAT	TRUE	monomer	marine	culture	TRUE	PBAT	marine	1754654730	paired	ERR4016316	https://doi.org/10.1038/s41467-020-19583-2	PRJEB37199		54.1881	7.88058
S15_13m6318	S15	PBAT	PBAT	TRUE	monomer	marine	culture	TRUE	PBAT	marine	1575157406	paired	ERR4016318	https://doi.org/10.1038/s41467-020-19583-2	PRJEB37199		54.1881	7.88058
S15_14n6319	S15	PBAT	PBAT	TRUE	monomer	marine	culture	TRUE	PBAT	marine	1830071378	paired	ERR4016319	https://doi.org/10.1038/s41467-020-19583-2	PRJEB37199		54.1881	7.88058
S15_15o6320	S15	PBAT	PBAT	TRUE	monomer	marine	culture	TRUE	PBAT	marine	1441417008	paired	ERR4016320	https://doi.org/10.1038/s41467-020-19583-2	PRJEB37199		54.1881	7.88058
S15_1a6271	S15	PBAT	PBAT	TRUE	monomer	marine	culture	TRUE	PBAT	marine	1999459856	paired	ERR4016271	https://doi.org/10.1038/s41467-020-19583-2	PRJEB37199		54.1881	7.88058
S15_2b6274	S15	PBAT	PBAT	TRUE	monomer	marine	culture	TRUE	PBAT	marine	2406664274	paired	ERR4016274	https://doi.org/10.1038/s41467-020-19583-2	PRJEB37199		54.1881	7.88058
S15_3c6275	S15	PBAT	PBAT	TRUE	monomer	marine	culture	TRUE	PBAT	marine	3822636876	paired	ERR4016275	https://doi.org/10.1038/s41467-020-19583-2	PRJEB37199		54.1881	7.88058
S15_5e6278	S15	PBAT	PBAT	TRUE	monomer	marine	culture	TRUE	PBAT	marine	3491835136	paired	ERR4016278	https://doi.org/10.1038/s41467-020-19583-2	PRJEB37199		54.1881	7.88058
S15_7g6281	S15	PBAT	PBAT	TRUE	monomer	marine	culture	TRUE	PBAT	marine	4447405718	paired	ERR4016281	https://doi.org/10.1038/s41467-020-19583-2	PRJEB37199		54.1881	7.88058
S15_9i6312	S15	PF	PF	TRUE	macro	marine	culture	TRUE	PF	marine	4578788704	paired	ERR4016312	https://doi.org/10.1038/s41467-020-19583-2	PRJEB37199		54.1881	7.88058
S16_10j5204	S16	water	control	FALSE		hypersaline_lagoon	environment	FALSE	control	hypersaline_lagoon	4617010657	paired	ERR1995204	https://doi.org/10.3389/fmicb.2019.01252	PRJEB15404		27.542	-97.286
S16_11k5205	S16	water	control	FALSE		hypersaline_lagoon	environment	FALSE	control	hypersaline_lagoon	3880259906	paired	ERR1995205	https://doi.org/10.3389/fmicb.2019.01252	PRJEB15404		27.542	-97.286
S16_12l5206	S16	water	control	FALSE		hypersaline_lagoon	environment	FALSE	control	hypersaline_lagoon	4637158700	paired	ERR1995206	https://doi.org/10.3389/fmicb.2019.01252	PRJEB15404		27.542	-97.286
S16_1a5156	S16	PHA	PHA	TRUE	micro	hypersaline_lagoon	environment	TRUE	PHA	hypersaline_lagoon	4276496897	paired	ERR1995156	https://doi.org/10.3389/fmicb.2019.01252	PRJEB15404		27.542	-97.286
S16_2b5157	S16	PHA	PHA	TRUE	micro	hypersaline_lagoon	environment	TRUE	PHA	hypersaline_lagoon	4235363606	paired	ERR1995157	https://doi.org/10.3389/fmicb.2019.01252	PRJEB15404		27.542	-97.286
S16_3c5158	S16	PHA	PHA	TRUE	micro	hypersaline_lagoon	environment	TRUE	PHA	hypersaline_lagoon	5138900688	paired	ERR1995158	https://doi.org/10.3389/fmicb.2019.01252	PRJEB15404		27.542	-97.286
S16_4d5198	S16	ceramic	control	FALSE	micro	hypersaline_lagoon	environment	FALSE	control	hypersaline_lagoon	4480286852	paired	ERR1995198	https://doi.org/10.3389/fmicb.2019.01252	PRJEB15404		27.542	-97.286
S16_5e5199	S16	ceramic	control	FALSE	micro	hypersaline_lagoon	environment	FALSE	control	hypersaline_lagoon	4475777404	paired	ERR1995199	https://doi.org/10.3389/fmicb.2019.01252	PRJEB15404		27.542	-97.286
S16_6f5200	S16	ceramic	control	FALSE	micro	hypersaline_lagoon	environment	FALSE	control	hypersaline_lagoon	4358696682	paired	ERR1995200	https://doi.org/10.3389/fmicb.2019.01252	PRJEB15404		27.542	-97.286
S16_7g5201	S16	PET	PET	TRUE	micro	hypersaline_lagoon	environment	FALSE	PET	hypersaline_lagoon	5416976380	paired	ERR1995201	https://doi.org/10.3389/fmicb.2019.01252	PRJEB15404		27.542	-97.286
S16_8h5202	S16	PET	PET	TRUE	micro	hypersaline_lagoon	environment	FALSE	PET	hypersaline_lagoon	4284360050	paired	ERR1995202	https://doi.org/10.3389/fmicb.2019.01252	PRJEB15404		27.542	-97.286
S16_9i5203	S16	PET	PET	TRUE	micro	hypersaline_lagoon	environment	FALSE	PET	hypersaline_lagoon	4120600176	paired	ERR1995203	https://doi.org/10.3389/fmicb.2019.01252	PRJEB15404		27.542	-97.286
S17_10j7276	S17	PS	PS	TRUE	micro	river	environment	FALSE	PS	river	17916792142	paired	ERR3987276	https://doi.org/10.1111/1462-2920.15531	PRJEB37023		54.1805	12.0872
S17_11k7277	S17	PS	PS	TRUE	micro	estuary	environment	FALSE	PS	estuary	11761315832	paired	ERR3987277	https://doi.org/10.1111/1462-2920.15531	PRJEB37023		54.106	12.0962
S17_12l7278	S17	PS	PS	TRUE	micro	ocean	environment	FALSE	PS	harbour	13731918338	paired	ERR3987278	https://doi.org/10.1111/1462-2920.15531	PRJEB37023		54.0973	12.1513
S17_1a6765	S17	wood	control	FALSE	micro	ocean	environment	FALSE	control	coast	16794551062	paired	ERR3986765	https://doi.org/10.1111/1462-2920.15531	PRJEB37023		54.1462	11.8434
S17_2b6938	S17	wood	control	FALSE	micro	river	environment	FALSE	control	river	14249147512	paired	ERR3986938	https://doi.org/10.1111/1462-2920.15531	PRJEB37023		54.1805	12.0872
S17_3c7103	S17	wood	control	FALSE	micro	estuary	environment	FALSE	control	estuary	13987729004	paired	ERR3987103	https://doi.org/10.1111/1462-2920.15531	PRJEB37023		54.106	12.0962
S17_4d7193	S17	wood	control	FALSE	micro	ocean	environment	FALSE	control	harbour	15974808656	paired	ERR3987193	https://doi.org/10.1111/1462-2920.15531	PRJEB37023		54.0973	12.1513
S17_5e7194	S17	HDPE	PE	TRUE	micro	ocean	environment	FALSE	PE	coast	3983742986	paired	ERR3987194	https://doi.org/10.1111/1462-2920.15531	PRJEB37023		54.1462	11.8434
S17_6f7232	S17	HDPE	PE	TRUE	micro	river	environment	FALSE	PE	river	14597493846	paired	ERR3987232	https://doi.org/10.1111/1462-2920.15531	PRJEB37023		54.1805	12.0872
S17_7g7233	S17	HDPE	PE	TRUE	micro	estuary	environment	FALSE	PE	estuary	15927987116	paired	ERR3987233	https://doi.org/10.1111/1462-2920.15531	PRJEB37023		54.106	12.0962
S17_8h7274	S17	HDPE	PE	TRUE	micro	ocean	environment	FALSE	PE	harbour	25923144460	paired	ERR3987274	https://doi.org/10.1111/1462-2920.15531	PRJEB37023		54.0973	12.1513
S17_9i7275	S17	PS	PS	TRUE	micro	ocean	environment	FALSE	PS	coast	12464312616	paired	ERR3987275	https://doi.org/10.1111/1462-2920.15531	PRJEB37023		54.1462	11.8434
S18_10j8612	S18	PE	PE	TRUE		ocean	environment	TRUE	PE	open_ocean	2449656936	paired	SRR17458612	https://doi.org/10.1101/2022.01.23.477364	PRJNA777294		25.89	-69.88
S18_11k8613	S18	PE	PE	TRUE	macro	ocean	environment	TRUE	PE	coast	2382965488	paired	SRR17458613	https://doi.org/10.1101/2022.01.23.477364	PRJNA777294		26.73	-79.89
S18_12l8614	S18	PP	PP	TRUE		ocean	environment	TRUE	PP	bay	2634401400	paired	SRR17458614	https://doi.org/10.1101/2022.01.23.477364	PRJNA777294		37.89	-76.17
S18_13m8615	S18	PHA	PHA	TRUE	micro	ocean	mesocosm	TRUE	PHA	open_ocean	2905340733	paired	SRR17458615	https://doi.org/10.1101/2022.01.23.477364	PRJNA777294		22.56	-63.73
S18_14n8616	S18	PS	PS	TRUE	micro	ocean	mesocosm	TRUE	PS	open_ocean	2996504506	paired	SRR17458616	https://doi.org/10.1101/2022.01.23.477364	PRJNA777294		22.56	-63.73
S18_15o8617	S18	HDPE	PE	TRUE	micro	ocean	mesocosm	TRUE	PE	open_ocean	2776256661	paired	SRR17458617	https://doi.org/10.1101/2022.01.23.477364	PRJNA777294		22.56	-63.73
S18_16p8618	S18	wood	control	FALSE		ocean	environment	FALSE	control	bay	2606968368	paired	SRR17458618	https://doi.org/10.1101/2022.01.23.477364	PRJNA777294		37.89	-76.17
S18_17q8619	S18	HDPE	PE	TRUE	micro	ocean	mesocosm	TRUE	PE	open_ocean	2775795994	paired	SRR17458619	https://doi.org/10.1101/2022.01.23.477364	PRJNA777294		22.56	-63.73
S18_18r8620	S18	HDPE	PE	TRUE	micro	ocean	mesocosm	TRUE	PE	open_ocean	2965384021	paired	SRR17458620	https://doi.org/10.1101/2022.01.23.477364	PRJNA777294		22.56	-63.73
S18_19s8621	S18	HDPE	PE	TRUE	micro	ocean	mesocosm	TRUE	PE	open_ocean	2700334159	paired	SRR17458621	https://doi.org/10.1101/2022.01.23.477364	PRJNA777294		22.56	-63.73
S18_1a8603	S18	PS	PS	TRUE	macro	ocean	environment	TRUE	PS	coast	2820702849	paired	SRR17458603	https://doi.org/10.1101/2022.01.23.477364	PRJNA777294		27.06	-79.95
S18_20t8622	S18	HDPE	PE	TRUE	micro	ocean	mesocosm	TRUE	PE	open_ocean	2857548425	paired	SRR17458622	https://doi.org/10.1101/2022.01.23.477364	PRJNA777294		22.56	-63.73
S18_21u8623	S18	PE	PE	TRUE	macro	ocean	environment	TRUE	PE	coast	2426931738	paired	SRR17458623	https://doi.org/10.1101/2022.01.23.477364	PRJNA777294		31.18	-79.5
S18_22v8624	S18	water	control	FALSE		ocean	environment	FALSE	control	coast	2681943690	paired	SRR17458624	https://doi.org/10.1101/2022.01.23.477364	PRJNA777294		36.9	-75.93
S18_23w8625	S18	cardboard	control	FALSE	macro	ocean	environment	FALSE	control_film	bay	2586824543	paired	SRR17458625	https://doi.org/10.1101/2022.01.23.477364	PRJNA777294		37.89	-76.17
S18_24x8626	S18	HDPE	PE	TRUE	micro	ocean	mesocosm	TRUE	PE	open_ocean	2615285285	paired	SRR17458626	https://doi.org/10.1101/2022.01.23.477364	PRJNA777294		22.56	-63.73
S18_25y8627	S18	HDPE	PE	TRUE	micro	ocean	mesocosm	TRUE	PE	open_ocean	2473159979	paired	SRR17458627	https://doi.org/10.1101/2022.01.23.477364	PRJNA777294		24.43	-65.55
S18_26z8628	S18	wood	control	FALSE	macro	ocean	environment	FALSE	control_film	bay	2782714915	paired	SRR17458628	https://doi.org/10.1101/2022.01.23.477364	PRJNA777294		37.89	-76.17
S18_27aa8629	S18	PHA	PHA	TRUE	micro	ocean	mesocosm	TRUE	PHA	coast	2599026582	paired	SRR17458629	https://doi.org/10.1101/2022.01.23.477364	PRJNA777294		36.9	-75.93
S18_28ab8630	S18	PP	PP	TRUE	macro	ocean	environment	TRUE	PP	open_ocean	2521823856	paired	SRR17458630	https://doi.org/10.1101/2022.01.23.477364	PRJNA777294		24.95	-66.35
S18_29ac8631	S18	PHA	PHA	TRUE	micro	ocean	mesocosm	TRUE	PHA	coast	2688623444	paired	SRR17458631	https://doi.org/10.1101/2022.01.23.477364	PRJNA777294		36.1	-75.55
S18_2b8604	S18	water	control	FALSE		ocean	environment	FALSE	control	coast	2580918390	paired	SRR17458604	https://doi.org/10.1101/2022.01.23.477364	PRJNA777294		33.76	-76.55
S18_30ad8632	S18	PE	PE	TRUE	macro	ocean	environment	TRUE	PE	open_ocean	2529164075	paired	SRR17458632	https://doi.org/10.1101/2022.01.23.477364	PRJNA777294		24.95	-66.35
S18_31ae8633	S18	water	control	FALSE		ocean	environment	FALSE	control	coast	2637634070	paired	SRR17458633	https://doi.org/10.1101/2022.01.23.477364	PRJNA777294		31.16	-79.52
S18_32af8634	S18	PE	PE	TRUE	macro	ocean	environment	TRUE	PE	open_ocean	2244341649	paired	SRR17458634	https://doi.org/10.1101/2022.01.23.477364	PRJNA777294		25.89	-69.88
S18_33ag8635	S18	HDPE	PE	TRUE	micro	ocean	mesocosm	TRUE	PE	open_ocean	5048337985	paired	SRR17458635	https://doi.org/10.1101/2022.01.23.477364	PRJNA777294		22.56	-63.73
S18_34ah8636	S18	HDPE	PE	TRUE	micro	ocean	mesocosm	TRUE	PE	open_ocean	3636171586	paired	SRR17458636	https://doi.org/10.1101/2022.01.23.477364	PRJNA777294		22.56	-63.73
S18_35ai8637	S18	PP	PP	TRUE		ocean	environment	TRUE	PP	coast	2844144804	paired	SRR17458637	https://doi.org/10.1101/2022.01.23.477364	PRJNA777294		36.04	-75.52
S18_36aj8638	S18	PMMA	PMMA	TRUE	macro	ocean	environment	TRUE	PMMA	coast	2492647542	paired	SRR17458638	https://doi.org/10.1101/2022.01.23.477364	PRJNA777294		36.04	-75.52
S18_37ak8639	S18	HDPE	PE	TRUE	micro	ocean	mesocosm	TRUE	PE	open_ocean	6019991224	paired	SRR17458639	https://doi.org/10.1101/2022.01.23.477364	PRJNA777294		22.56	-63.73
S18_38al8640	S18	PE	PE	TRUE		ocean	environment	TRUE	PE	coast	2532739109	paired	SRR17458640	https://doi.org/10.1101/2022.01.23.477364	PRJNA777294		33.69	-76.62
S18_39am8641	S18	water	control	FALSE		ocean	environment	FALSE	control	coast	2543328862	paired	SRR17458641	https://doi.org/10.1101/2022.01.23.477364	PRJNA777294		27.06	-79.95
S18_3c8605	S18	PE	PE	TRUE	macro	ocean	environment	TRUE	PE	coast	2386785872	paired	SRR17458605	https://doi.org/10.1101/2022.01.23.477364	PRJNA777294		31.18	-79.5
S18_40an8642	S18	PE	PE	TRUE	macro	ocean	environment	TRUE	PE	coast	2776655055	paired	SRR17458642	https://doi.org/10.1101/2022.01.23.477364	PRJNA777294		33.69	-76.62
S18_41ao8643	S18	PE	PE	TRUE	macro	ocean	environment	TRUE	PE	coast	3000519920	paired	SRR17458643	https://doi.org/10.1101/2022.01.23.477364	PRJNA777294		33.45	-76.89
S18_42ap8644	S18	PE	PE	TRUE		ocean	environment	TRUE	PE	coast	2934483033	paired	SRR17458644	https://doi.org/10.1101/2022.01.23.477364	PRJNA777294		33.45	-76.89
S18_43aq8645	S18	PE	PE	TRUE		ocean	environment	TRUE	PE	open_ocean	2707223019	paired	SRR17458645	https://doi.org/10.1101/2022.01.23.477364	PRJNA777294		25.89	-69.88
S18_44ar8646	S18	PE	PE	TRUE		ocean	environment	TRUE	PE	coast	2383154565	paired	SRR17458646	https://doi.org/10.1101/2022.01.23.477364	PRJNA777294		30.69	-79.78
S18_4d8606	S18	HDPE	PE	TRUE	micro	ocean	mesocosm	TRUE	PE	open_ocean	2715625973	paired	SRR17458606	https://doi.org/10.1101/2022.01.23.477364	PRJNA777294		25.86	-68.99
S18_5e8607	S18	PP	PP	TRUE	macro	ocean	environment	TRUE	PP	coast	2884727224	paired	SRR17458607	https://doi.org/10.1101/2022.01.23.477364	PRJNA777294		31.18	-79.5
S18_6f8608	S18	PP	PP	TRUE		ocean	environment	TRUE	PP	coast	2469147807	paired	SRR17458608	https://doi.org/10.1101/2022.01.23.477364	PRJNA777294		26.73	-79.89
S18_7g8609	S18	PE	PE	TRUE	macro	ocean	environment	TRUE	PE	coast	2508326148	paired	SRR17458609	https://doi.org/10.1101/2022.01.23.477364	PRJNA777294		26.73	-79.89
S18_8h8610	S18	PHA	PHA	TRUE	micro	ocean	mesocosm	TRUE	PHA	bay	2525647342	paired	SRR17458610	https://doi.org/10.1101/2022.01.23.477364	PRJNA777294		38.58	-76.42
S18_9i8611	S18	PHA	PHA	TRUE	micro	ocean	mesocosm	TRUE	PHA	bay	2889666404	paired	SRR17458611	https://doi.org/10.1101/2022.01.23.477364	PRJNA777294		37.89	-76.13
S19_10j3621	S19	PVC	PVC	TRUE	micro	wastewater	mesocosm	FALSE	PVC	activated_sludge	9877548600	paired	SRR18313621	https://doi.org/10.1016/j.scitotenv.2022.158330	PRJNA807872		22.52	113.91
S19_11k3622	S19	PVC	PVC	TRUE	micro	wastewater	mesocosm	FALSE	PVC	activated_sludge	9320361600	paired	SRR18313622	https://doi.org/10.1016/j.scitotenv.2022.158330	PRJNA807872		22.52	113.91
S19_12l3623	S19	PVC	PVC	TRUE	micro	wastewater	mesocosm	FALSE	PVC	activated_sludge	9405986100	paired	SRR18313623	https://doi.org/10.1016/j.scitotenv.2022.158330	PRJNA807872		22.52	113.91
S19_13m3624	S19	PVC	PVC	TRUE	micro	wastewater	mesocosm	FALSE	PVC	activated_sludge	8688843000	paired	SRR18313624	https://doi.org/10.1016/j.scitotenv.2022.158330	PRJNA807872		22.52	113.91
S19_14n3625	S19	sludge	control	FALSE		wastewater	mesocosm	FALSE	control	activated_sludge	9225124800	paired	SRR18313625	https://doi.org/10.1016/j.scitotenv.2022.158330	PRJNA807872		22.52	113.91
S19_15o3626	S19	sludge	control	FALSE		wastewater	mesocosm	FALSE	control	activated_sludge	10163836500	paired	SRR18313626	https://doi.org/10.1016/j.scitotenv.2022.158330	PRJNA807872		22.52	113.91
S19_16p3627	S19	sludge	control	FALSE		wastewater	mesocosm	FALSE	control	activated_sludge	10620277800	paired	SRR18313627	https://doi.org/10.1016/j.scitotenv.2022.158330	PRJNA807872		22.52	113.91
S19_17q3628	S19	sludge	control	FALSE		wastewater	mesocosm	FALSE	control	activated_sludge	10048453500	paired	SRR18313628	https://doi.org/10.1016/j.scitotenv.2022.158330	PRJNA807872		22.52	113.91
S19_18r3629	S19	sludge	control	FALSE		wastewater	mesocosm	FALSE	control	activated_sludge	9552254100	paired	SRR18313629	https://doi.org/10.1016/j.scitotenv.2022.158330	PRJNA807872		22.52	113.91
S19_19s3630	S19	sludge	control	FALSE		wastewater	mesocosm	FALSE	control	activated_sludge	8773249200	paired	SRR18313630	https://doi.org/10.1016/j.scitotenv.2022.158330	PRJNA807872		22.52	113.91
S19_1a3612	S19	sludge	control	FALSE		wastewater	mesocosm	FALSE	control	activated_sludge	9604086000	paired	SRR18313612	https://doi.org/10.1016/j.scitotenv.2022.158330	PRJNA807872		22.52	113.91
S19_20t3631	S19	sludge	control	FALSE		wastewater	mesocosm	FALSE	control	activated_sludge	9441065100	paired	SRR18313631	https://doi.org/10.1016/j.scitotenv.2022.158330	PRJNA807872		22.52	113.91
S19_21u3632	S19	PVC	PVC	TRUE	micro	wastewater	mesocosm	FALSE	PVC	activated_sludge	9543216900	paired	SRR18313632	https://doi.org/10.1016/j.scitotenv.2022.158330	PRJNA807872		22.52	113.91
S19_22v3633	S19	PVC	PVC	TRUE	micro	wastewater	mesocosm	FALSE	PVC	activated_sludge	9567467400	paired	SRR18313633	https://doi.org/10.1016/j.scitotenv.2022.158330	PRJNA807872		22.52	113.91
S19_23w3634	S19	sludge	control	FALSE		wastewater	mesocosm	FALSE	control	activated_sludge	9349874400	paired	SRR18313634	https://doi.org/10.1016/j.scitotenv.2022.158330	PRJNA807872		22.52	113.91
S19_24x3635	S19	sludge	control	FALSE		wastewater	mesocosm	FALSE	control	activated_sludge	9312290100	paired	SRR18313635	https://doi.org/10.1016/j.scitotenv.2022.158330	PRJNA807872		22.52	113.91
S19_25y3636	S19	sludge	control	FALSE		wastewater	mesocosm	FALSE	control	activated_sludge	8758568700	paired	SRR18313636	https://doi.org/10.1016/j.scitotenv.2022.158330	PRJNA807872		22.52	113.91
S19_26z3637	S19	sludge	control	FALSE		wastewater	mesocosm	FALSE	control	activated_sludge	8734633500	paired	SRR18313637	https://doi.org/10.1016/j.scitotenv.2022.158330	PRJNA807872		22.52	113.91
S19_27aa3638	S19	PVC	PVC	TRUE	micro	wastewater	mesocosm	FALSE	PVC	activated_sludge	9208250700	paired	SRR18313638	https://doi.org/10.1016/j.scitotenv.2022.158330	PRJNA807872		22.52	113.91
S19_28ab3639	S19	PVC	PVC	TRUE	micro	wastewater	mesocosm	FALSE	PVC	activated_sludge	9670554300	paired	SRR18313639	https://doi.org/10.1016/j.scitotenv.2022.158330	PRJNA807872		22.52	113.91
S19_29ac3640	S19	PVC	PVC	TRUE	micro	wastewater	mesocosm	FALSE	PVC	activated_sludge	9258592500	paired	SRR18313640	https://doi.org/10.1016/j.scitotenv.2022.158330	PRJNA807872		22.52	113.91
S19_2b3613	S19	sludge	control	FALSE		wastewater	mesocosm	FALSE	control	activated_sludge	11373123000	paired	SRR18313613	https://doi.org/10.1016/j.scitotenv.2022.158330	PRJNA807872		22.52	113.91
S19_30ad3641	S19	PVC	PVC	TRUE	micro	wastewater	mesocosm	FALSE	PVC	activated_sludge	9653265900	paired	SRR18313641	https://doi.org/10.1016/j.scitotenv.2022.158330	PRJNA807872		22.52	113.91
S19_31ae3642	S19	PVC	PVC	TRUE	micro	wastewater	mesocosm	FALSE	PVC	activated_sludge	12724056000	paired	SRR18313642	https://doi.org/10.1016/j.scitotenv.2022.158330	PRJNA807872		22.52	113.91
S19_32af3643	S19	PVC	PVC	TRUE	micro	wastewater	mesocosm	FALSE	PVC	activated_sludge	9439556100	paired	SRR18313643	https://doi.org/10.1016/j.scitotenv.2022.158330	PRJNA807872		22.52	113.91
S19_33ag3644	S19	sludge	control	FALSE		wastewater	mesocosm	FALSE	control	activated_sludge	8640294300	paired	SRR18313644	https://doi.org/10.1016/j.scitotenv.2022.158330	PRJNA807872		22.52	113.91
S19_34ah3645	S19	sludge	control	FALSE		wastewater	mesocosm	FALSE	control	activated_sludge	9367208700	paired	SRR18313645	https://doi.org/10.1016/j.scitotenv.2022.158330	PRJNA807872		22.52	113.91
S19_35ai3646	S19	PVC	PVC	TRUE	micro	wastewater	mesocosm	FALSE	PVC	activated_sludge	9278503500	paired	SRR18313646	https://doi.org/10.1016/j.scitotenv.2022.158330	PRJNA807872		22.52	113.91
S19_36aj3647	S19	PVC	PVC	TRUE	micro	wastewater	mesocosm	FALSE	PVC	activated_sludge	9497556900	paired	SRR18313647	https://doi.org/10.1016/j.scitotenv.2022.158330	PRJNA807872		22.52	113.91
S19_3c3614	S19	sludge	control	FALSE		wastewater	mesocosm	FALSE	control	activated_sludge	10360225200	paired	SRR18313614	https://doi.org/10.1016/j.scitotenv.2022.158330	PRJNA807872		22.52	113.91
S19_4d3615	S19	sludge	control	FALSE		wastewater	mesocosm	FALSE	control	activated_sludge	9363926700	paired	SRR18313615	https://doi.org/10.1016/j.scitotenv.2022.158330	PRJNA807872		22.52	113.91
S19_5e3616	S19	sludge	control	FALSE		wastewater	mesocosm	FALSE	control	activated_sludge	9022878600	paired	SRR18313616	https://doi.org/10.1016/j.scitotenv.2022.158330	PRJNA807872		22.52	113.91
S19_6f3617	S19	sludge	control	FALSE		wastewater	mesocosm	FALSE	control	activated_sludge	8754885900	paired	SRR18313617	https://doi.org/10.1016/j.scitotenv.2022.158330	PRJNA807872		22.52	113.91
S19_7g3618	S19	sludge	control	FALSE		wastewater	mesocosm	FALSE	control	activated_sludge	13361147400	paired	SRR18313618	https://doi.org/10.1016/j.scitotenv.2022.158330	PRJNA807872		22.52	113.91
S19_8h3619	S19	sludge	control	FALSE		wastewater	mesocosm	FALSE	control	activated_sludge	11536044000	paired	SRR18313619	https://doi.org/10.1016/j.scitotenv.2022.158330	PRJNA807872		22.52	113.91
S19_9i3620	S19	sludge	control	FALSE		wastewater	mesocosm	FALSE	control	activated_sludge	14577028200	paired	SRR18313620	https://doi.org/10.1016/j.scitotenv.2022.158330	PRJNA807872		22.52	113.91
S20_10j6798	S20	PS	PS	TRUE	micro	river	environment	FALSE	PS	river	18868902016	paired	SRR17656798	https://doi.org/10.1016/j.envint.2022.107146	PRJNA797856		21.6	107.9
S20_11k6799	S20	PS	PS	TRUE	micro	river	environment	FALSE	PS	river	16999106162	paired	SRR17656799	https://doi.org/10.1016/j.envint.2022.107146	PRJNA797856		21.63	107.85
S20_12l6800	S20	PS	PS	TRUE	micro	river	environment	FALSE	PS	river	16352666102	paired	SRR17656800	https://doi.org/10.1016/j.envint.2022.107146	PRJNA797856		21.7	107.7
S20_13m6801	S20	PE	PE	TRUE	micro	river	environment	FALSE	PE	river	16404717614	paired	SRR17656801	https://doi.org/10.1016/j.envint.2022.107146	PRJNA797856		21.6	107.9
S20_14n6802	S20	PP	PP	TRUE	micro	river	environment	FALSE	PP	river	16251745252	paired	SRR17656802	https://doi.org/10.1016/j.envint.2022.107146	PRJNA797856		21.53	108.33
S20_15o6803	S20	PP	PP	TRUE	micro	river	environment	FALSE	PP	river	16593821256	paired	SRR17656803	https://doi.org/10.1016/j.envint.2022.107146	PRJNA797856		21.53	107.97
S20_16p6804	S20	PP	PP	TRUE	micro	river	environment	FALSE	PP	river	19069348778	paired	SRR17656804	https://doi.org/10.1016/j.envint.2022.107146	PRJNA797856		21.6	107.9
S20_17q6805	S20	PP	PP	TRUE	micro	river	environment	FALSE	PP	river	15642993584	paired	SRR17656805	https://doi.org/10.1016/j.envint.2022.107146	PRJNA797856		21.63	107.85
S20_18r6806	S20	PP	PP	TRUE	micro	river	environment	FALSE	PP	river	17488825436	paired	SRR17656806	https://doi.org/10.1016/j.envint.2022.107146	PRJNA797856		21.7	107.7
S20_19s6807	S20	PE_FP	PE	TRUE	micro	river	environment	FALSE	PE	river	18291966954	paired	SRR17656807	https://doi.org/10.1016/j.envint.2022.107146	PRJNA797856		21.53	108.33
S20_1a6789	S20	PE_F	PE	TRUE	micro	river	environment	FALSE	PE	river	19008430244	paired	SRR17656789	https://doi.org/10.1016/j.envint.2022.107146	PRJNA797856		21.53	108.33
S20_20t6808	S20	PE_FP	PE	TRUE	micro	river	environment	FALSE	PE	river	17255685966	paired	SRR17656808	https://doi.org/10.1016/j.envint.2022.107146	PRJNA797856		21.53	107.97
S20_21u6809	S20	PE_FP	PE	TRUE	micro	river	environment	FALSE	PE	river	17389548070	paired	SRR17656809	https://doi.org/10.1016/j.envint.2022.107146	PRJNA797856		21.6	107.9
S20_22v6810	S20	PE_FP	PE	TRUE	micro	river	environment	FALSE	PE	river	16960114036	paired	SRR17656810	https://doi.org/10.1016/j.envint.2022.107146	PRJNA797856		21.63	107.85
S20_23w6811	S20	PE_FP	PE	TRUE	micro	river	environment	FALSE	PE	river	16072155214	paired	SRR17656811	https://doi.org/10.1016/j.envint.2022.107146	PRJNA797856		21.7	107.7
S20_24x6812	S20	PE	PE	TRUE	micro	river	environment	FALSE	PE	river	15263844664	paired	SRR17656812	https://doi.org/10.1016/j.envint.2022.107146	PRJNA797856		21.63	107.85
S20_25y6813	S20	PE	PE	TRUE	micro	river	environment	FALSE	PE	river	19345448956	paired	SRR17656813	https://doi.org/10.1016/j.envint.2022.107146	PRJNA797856		21.7	107.7
S20_2b6790	S20	PE_F	PE	TRUE	micro	river	environment	FALSE	PE	river	19227438530	paired	SRR17656790	https://doi.org/10.1016/j.envint.2022.107146	PRJNA797856		21.53	107.97
S20_3c6791	S20	PE_F	PE	TRUE	micro	river	environment	FALSE	PE	river	16219028686	paired	SRR17656791	https://doi.org/10.1016/j.envint.2022.107146	PRJNA797856		21.6	107.9
S20_4d6792	S20	PE_F	PE	TRUE	micro	river	environment	FALSE	PE	river	18273665754	paired	SRR17656792	https://doi.org/10.1016/j.envint.2022.107146	PRJNA797856		21.63	107.85
S20_5e6793	S20	PE_F	PE	TRUE	micro	river	environment	FALSE	PE	river	16988081652	paired	SRR17656793	https://doi.org/10.1016/j.envint.2022.107146	PRJNA797856		21.7	107.7
S20_6f6794	S20	PE	PE	TRUE	micro	river	environment	FALSE	PE	river	21130802590	paired	SRR17656794	https://doi.org/10.1016/j.envint.2022.107146	PRJNA797856		21.53	108.33
S20_7g6795	S20	PE	PE	TRUE	micro	river	environment	FALSE	PE	river	14831132118	paired	SRR17656795	https://doi.org/10.1016/j.envint.2022.107146	PRJNA797856		21.53	107.97
S20_8h6796	S20	PS	PS	TRUE	micro	river	environment	FALSE	PS	river	16101326904	paired	SRR17656796	https://doi.org/10.1016/j.envint.2022.107146	PRJNA797856		21.53	108.33
S20_9i6797	S20	PS	PS	TRUE	micro	river	environment	FALSE	PS	river	16343635698	paired	SRR17656797	https://doi.org/10.1016/j.envint.2022.107146	PRJNA797856		21.53	107.97
S21_10j1978	S21	LDPE	PE	TRUE	macro	soil	mesocosm	FALSE	PE	soil	8391660917	paired	SRR17331978	https://doi.org/10.1016/j.jhazmat.2022.129941	PRJNA787583		46.49	9.93
S21_11k1979	S21	soil	control	FALSE		soil	mesocosm	FALSE	control	soil	13409620231	paired	SRR17331979	https://doi.org/10.1016/j.jhazmat.2022.129941	PRJNA787583		46.49	9.93
S21_12l1980	S21	soil	control	FALSE		soil	mesocosm	FALSE	control	soil	9781336848	paired	SRR17331980	https://doi.org/10.1016/j.jhazmat.2022.129941	PRJNA787583		46.49	9.93
S21_1a1969	S21	LDPE	PE	TRUE	macro	soil	mesocosm	FALSE	PE	soil	7707434129	paired	SRR17331969	https://doi.org/10.1016/j.jhazmat.2022.129941	PRJNA787583		46.49	9.93
S21_2b1970	S21	PBAT;PLA	PBAT;PLA	TRUE	macro	soil	mesocosm	TRUE	PBAT;PLA	soil	10274354956	paired	SRR17331970	https://doi.org/10.1016/j.jhazmat.2022.129941	PRJNA787583		46.49	9.93
S21_3c1971	S21	PBAT;PLA	PBAT;PLA	TRUE	macro	soil	mesocosm	TRUE	PBAT;PLA	soil	15248343574	paired	SRR17331971	https://doi.org/10.1016/j.jhazmat.2022.129941	PRJNA787583		46.49	9.93
S21_4d1972	S21	PBAT;PLA	PBAT;PLA	TRUE	macro	soil	mesocosm	TRUE	PBAT;PLA	soil	9844771253	paired	SRR17331972	https://doi.org/10.1016/j.jhazmat.2022.129941	PRJNA787583		46.49	9.93
S21_5e1973	S21	PBAT;PLA	PBAT;PLA	TRUE	macro	soil	mesocosm	TRUE	PBAT;PLA	soil	10041332744	paired	SRR17331973	https://doi.org/10.1016/j.jhazmat.2022.129941	PRJNA787583		46.49	9.93
S21_6f1974	S21	PBAT;PLA	PBAT;PLA	TRUE	macro	soil	mesocosm	TRUE	PBAT;PLA	soil	10726513676	paired	SRR17331974	https://doi.org/10.1016/j.jhazmat.2022.129941	PRJNA787583		46.49	9.93
S21_7g1975	S21	PBAT;PLA	PBAT;PLA	TRUE	macro	soil	mesocosm	TRUE	PBAT;PLA	soil	10378193320	paired	SRR17331975	https://doi.org/10.1016/j.jhazmat.2022.129941	PRJNA787583		46.49	9.93
S21_8h1976	S21	soil	control	FALSE		soil	mesocosm	FALSE	control	soil	10653603944	paired	SRR17331976	https://doi.org/10.1016/j.jhazmat.2022.129941	PRJNA787583		46.49	9.93
S21_9i1977	S21	LDPE	PE	TRUE	macro	soil	mesocosm	FALSE	PE	soil	9675786614	paired	SRR17331977	https://doi.org/10.1016/j.jhazmat.2022.129941	PRJNA787583		46.49	9.93
S22_10j1157	S22	PP	PP	TRUE	micro	estuary	environment	FALSE	PP	estuary	1992915942	paired	ERR4801157	https://doi.org/10.1021/acs.est.0c07952	PRJEB41132		-33.084	-151.522
S22_11k1158	S22	PS	PS	TRUE	micro	estuary	environment	FALSE	PS	estuary	2055535406	paired	ERR4801158	https://doi.org/10.1021/acs.est.0c07952	PRJEB41132		-33.142	-151.537
S22_12l1159	S22	PS	PS	TRUE	micro	estuary	environment	FALSE	PS	estuary	2246508436	paired	ERR4801159	https://doi.org/10.1021/acs.est.0c07952	PRJEB41132		-32.998	-151.586
S22_13m1160	S22	PS	PS	TRUE	micro	estuary	environment	FALSE	PS	estuary	2236548926	paired	ERR4801160	https://doi.org/10.1021/acs.est.0c07952	PRJEB41132		-33.084	-151.522
S22_14n1161	S22	PVC	PVC	TRUE	micro	estuary	environment	FALSE	PVC	estuary	2248037462	paired	ERR4801161	https://doi.org/10.1021/acs.est.0c07952	PRJEB41132		-33.142	-151.537
S22_15o1162	S22	PVC	PVC	TRUE	micro	estuary	environment	FALSE	PVC	estuary	2417980648	paired	ERR4801162	https://doi.org/10.1021/acs.est.0c07952	PRJEB41132		-32.998	-151.586
S22_16p1163	S22	PVC	PVC	TRUE	micro	estuary	environment	FALSE	PVC	estuary	4102179234	paired	ERR4801163	https://doi.org/10.1021/acs.est.0c07952	PRJEB41132		-33.084	-151.522
S22_1a1148	S22	PP	PP	TRUE	micro	estuary	environment	FALSE	PP	estuary	3149668204	paired	ERR4801148	https://doi.org/10.1021/acs.est.0c07952	PRJEB41132		-33.142	-151.537
S22_2b1149	S22	PCL	PCL	TRUE	micro	estuary	environment	TRUE	PCL	estuary	4293488091	paired	ERR4801149	https://doi.org/10.1021/acs.est.0c07952	PRJEB41132		-33.142	-151.537
S22_3c1150	S22	PCL	PCL	TRUE	micro	estuary	environment	TRUE	PCL	estuary	3459278169	paired	ERR4801150	https://doi.org/10.1021/acs.est.0c07952	PRJEB41132		-32.998	-151.586
S22_4d1151	S22	PCL	PCL	TRUE	micro	estuary	environment	TRUE	PCL	estuary	2976204460	paired	ERR4801151	https://doi.org/10.1021/acs.est.0c07952	PRJEB41132		-33.084	-151.522
S22_5e1152	S22	wood	control	FALSE	micro	estuary	environment	FALSE	control	estuary	2902157750	paired	ERR4801152	https://doi.org/10.1021/acs.est.0c07952	PRJEB41132		-33.142	-151.537
S22_6f1153	S22	wood	control	FALSE	micro	estuary	environment	FALSE	control	estuary	3549908284	paired	ERR4801153	https://doi.org/10.1021/acs.est.0c07952	PRJEB41132		-32.998	-151.586
S22_7g1154	S22	wood	control	FALSE	micro	estuary	environment	FALSE	control	estuary	2562332666	paired	ERR4801154	https://doi.org/10.1021/acs.est.0c07952	PRJEB41132		-33.084	-151.522
S22_8h1155	S22	water	control	FALSE		estuary	environment	FALSE	control	estuary	3627475913	paired	ERR4801155	https://doi.org/10.1021/acs.est.0c07952	PRJEB41132		-32	-151
S22_9i1156	S22	PP	PP	TRUE	micro	estuary	environment	FALSE	PP	estuary	2331099241	paired	ERR4801156	https://doi.org/10.1021/acs.est.0c07952	PRJEB41132		-32.998	-151.586
S25_10j6073	S25	PBAT	PBAT	TRUE	macro	soil	mesocosm	TRUE	PBAT	soil	13827923452	paired	SRR12266073	https://doi.org/10.1021/acs.est.0c04850	PRJNA647252		28.25	116.917
S25_11k6074	S25	soil	control	FALSE		soil	mesocosm	FALSE	control	soil	14449777390	paired	SRR12266074	https://doi.org/10.1021/acs.est.0c04850	PRJNA647252		28.25	116.917
S25_12l6075	S25	soil	control	FALSE		soil	mesocosm	FALSE	control	soil	14166268246	paired	SRR12266075	https://doi.org/10.1021/acs.est.0c04850	PRJNA647252		34.25	109.033
S25_13m6076	S25	soil	control	FALSE		soil	mesocosm	FALSE	control	soil	13827756144	paired	SRR12266076	https://doi.org/10.1021/acs.est.0c04850	PRJNA647252		28.25	116.917
S25_14n6077	S25	soil	control	FALSE		soil	mesocosm	FALSE	control	soil	14118491242	paired	SRR12266077	https://doi.org/10.1021/acs.est.0c04850	PRJNA647252		28.25	116.917
S25_15o6078	S25	PBAT	PBAT	TRUE	macro	soil	mesocosm	TRUE	PBAT	soil	15126737570	paired	SRR12266078	https://doi.org/10.1021/acs.est.0c04850	PRJNA647252		43.9833	125.4
S25_16p6079	S25	PBAT	PBAT	TRUE	macro	soil	mesocosm	TRUE	PBAT	soil	17070126596	paired	SRR12266079	https://doi.org/10.1021/acs.est.0c04850	PRJNA647252		43.9833	125.4
S25_17q6080	S25	PBAT	PBAT	TRUE	macro	soil	mesocosm	TRUE	PBAT	soil	15151897190	paired	SRR12266080	https://doi.org/10.1021/acs.est.0c04850	PRJNA647252		43.9833	125.4
S25_18r6081	S25	soil	control	FALSE		soil	mesocosm	FALSE	control	soil	17363722842	paired	SRR12266081	https://doi.org/10.1021/acs.est.0c04850	PRJNA647252		43.9833	125.4
S25_19s6082	S25	soil	control	FALSE		soil	mesocosm	FALSE	control	soil	15143899022	paired	SRR12266082	https://doi.org/10.1021/acs.est.0c04850	PRJNA647252		43.9833	125.4
S25_1a6064	S25	PBAT	PBAT	TRUE	macro	soil	mesocosm	TRUE	PBAT	soil	13364572704	paired	SRR12266064	https://doi.org/10.1021/acs.est.0c04850	PRJNA647252		35	114.4
S25_20t6083	S25	soil	control	FALSE		soil	mesocosm	FALSE	control	soil	14447417562	paired	SRR12266083	https://doi.org/10.1021/acs.est.0c04850	PRJNA647252		43.9833	125.4
S25_21u6084	S25	PBAT	PBAT	TRUE	macro	soil	mesocosm	TRUE	PBAT	soil	12869254954	paired	SRR12266084	https://doi.org/10.1021/acs.est.0c04850	PRJNA647252		35	114.4
S25_22v6085	S25	PBAT	PBAT	TRUE	macro	soil	mesocosm	TRUE	PBAT	soil	12403266538	paired	SRR12266085	https://doi.org/10.1021/acs.est.0c04850	PRJNA647252		35	114.4
S25_23w6086	S25	soil	control	FALSE		soil	mesocosm	FALSE	control	soil	14633532008	paired	SRR12266086	https://doi.org/10.1021/acs.est.0c04850	PRJNA647252		34.25	109.033
S25_24x6087	S25	soil	control	FALSE		soil	mesocosm	FALSE	control	soil	13788037708	paired	SRR12266087	https://doi.org/10.1021/acs.est.0c04850	PRJNA647252		34.25	109.033
S25_2b6065	S25	soil	control	FALSE		soil	mesocosm	FALSE	control	soil	14446070642	paired	SRR12266065	https://doi.org/10.1021/acs.est.0c04850	PRJNA647252		35	114.4
S25_3c6066	S25	soil	control	FALSE		soil	mesocosm	FALSE	control	soil	12983321864	paired	SRR12266066	https://doi.org/10.1021/acs.est.0c04850	PRJNA647252		35	114.4
S25_4d6067	S25	soil	control	FALSE		soil	mesocosm	FALSE	control	soil	15674707812	paired	SRR12266067	https://doi.org/10.1021/acs.est.0c04850	PRJNA647252		35	114.4
S25_5e6068	S25	PBAT	PBAT	TRUE	macro	soil	mesocosm	TRUE	PBAT	soil	13886968982	paired	SRR12266068	https://doi.org/10.1021/acs.est.0c04850	PRJNA647252		34.25	109.033
S25_6f6069	S25	PBAT	PBAT	TRUE	macro	soil	mesocosm	TRUE	PBAT	soil	12552853480	paired	SRR12266069	https://doi.org/10.1021/acs.est.0c04850	PRJNA647252		34.25	109.033
S25_7g6070	S25	PBAT	PBAT	TRUE	macro	soil	mesocosm	TRUE	PBAT	soil	14133396452	paired	SRR12266070	https://doi.org/10.1021/acs.est.0c04850	PRJNA647252		34.25	109.033
S25_8h6071	S25	PBAT	PBAT	TRUE	macro	soil	mesocosm	TRUE	PBAT	soil	16624381240	paired	SRR12266071	https://doi.org/10.1021/acs.est.0c04850	PRJNA647252		28.25	116.917
S25_9i6072	S25	PBAT	PBAT	TRUE	macro	soil	mesocosm	TRUE	PBAT	soil	15805947952	paired	SRR12266072	https://doi.org/10.1021/acs.est.0c04850	PRJNA647252		28.25	116.917
S34_10j1297	S34	control	control	FALSE		soil	environment	FALSE	control	soil	1649938176	single	SRR12481297	https://doi.org/10.1016/j.scitotenv.2021.146184	PRJNA657696		22.9828	72.565
S34_1a1288	S34	control	control	FALSE		compost	environment	FALSE	control	compost	923989461	single	SRR12481288	https://doi.org/10.1016/j.scitotenv.2021.146184	PRJNA657696		22.9828	72.565
S34_2b1289	S34	control	control	FALSE		landfill	environment	FALSE	control	landfill	1238023574	single	SRR12481289	https://doi.org/10.1016/j.scitotenv.2021.146184	PRJNA657696		22.9828	72.565
S34_3c1290	S34	control	control	FALSE		soil	environment	FALSE	control	soil	1172577326	single	SRR12481290	https://doi.org/10.1016/j.scitotenv.2021.146184	PRJNA657696		22.9828	72.565
S34_4d1291	S34	control	control	FALSE		soil	environment	FALSE	control	soil	359811436	single	SRR12481291	https://doi.org/10.1016/j.scitotenv.2021.146184	PRJNA657696		22.9828	72.565
S34_5e1292	S34	control	control	FALSE		landfill	environment	FALSE	control	landfill	1698047630	single	SRR12481292	https://doi.org/10.1016/j.scitotenv.2021.146184	PRJNA657696		22.9828	72.565
S34_6f1293	S34	control	control	FALSE		soil	environment	FALSE	control	soil	1188691968	single	SRR12481293	https://doi.org/10.1016/j.scitotenv.2021.146184	PRJNA657696		22.9828	72.565
S34_7g1294	S34	control	control	FALSE		soil	environment	FALSE	control	soil	1227397703	single	SRR12481294	https://doi.org/10.1016/j.scitotenv.2021.146184	PRJNA657696		22.9828	72.565
S34_8h1295	S34	control	control	FALSE		soil	environment	FALSE	control	soil	1217792916	single	SRR12481295	https://doi.org/10.1016/j.scitotenv.2021.146184	PRJNA657696		22.9828	72.565
S34_9i1296	S34	control	control	FALSE		landfill	environment	FALSE	control	landfill	1433110971	single	SRR12481296	https://doi.org/10.1016/j.scitotenv.2021.146184	PRJNA657696		22.9828	72.565
S42_15o8088	S42	PET	PET	TRUE	liquid	wastewater	mesocosm	TRUE	PET	anaerobic_sludge	47384251490	paired	DRR358088	https://doi.org/10.1016/j.cej.2022.137916	PRJDB13306		43.02	141.418
S42_16p8089	S42	PET	PET	TRUE	liquid	wastewater	mesocosm	TRUE	PET	anaerobic_sludge	44834850842	paired	DRR358089	https://doi.org/10.1016/j.cej.2022.137916	PRJDB13306		43.02	141.418
S42_17q8090	S42	PET	PET	TRUE	liquid	wastewater	mesocosm	TRUE	PET	anaerobic_sludge	46880957920	paired	DRR358090	https://doi.org/10.1016/j.cej.2022.137916	PRJDB13306		43.02	141.418
S42_18r8091	S42	PET	PET	TRUE	liquid	wastewater	mesocosm	TRUE	PET	anaerobic_sludge	52110658096	paired	DRR358091	https://doi.org/10.1016/j.cej.2022.137916	PRJDB13306		43.02	141.418
S43_1a1053	S43	PU;PAA	PU;PAA	TRUE	liquid	landfill	culture	TRUE	PU;PAA	landfill	31577926240	paired	SRR10431053	https://doi.org/10.3389/fmicb.2019.02986	PRJNA488119		19.4326	-99.1332
S43_2b1054	S43	PU;PAA	PU;PAA	TRUE	liquid	landfill	culture	TRUE	PU;PAA	landfill	2679549170	paired	SRR10431054	https://doi.org/10.3389/fmicb.2019.02986	PRJNA488119		19.4326	-99.1332
S53_10jc28	S53	PS	PS	TRUE	micro	soil	environment	FALSE	PS	soil	5385043842	paired	C28	https://doi.org/10.1038/s41396-021-01103-18	PRJNA397169		24	102
S53_11kc27	S53	PS	PS	TRUE	micro	soil	environment	FALSE	PS	soil	6873759486	paired	C27	https://doi.org/10.1038/s41396-021-01103-19	PRJNA397169		24	102
S53_12lc29	S53	PS	PS	TRUE	micro	soil	environment	FALSE	PS	soil	7022712530	paired	C29	https://doi.org/10.1038/s41396-021-01103-20	PRJNA397169		24	102
S53_13mc21	S53	PVC	PVC	TRUE	micro	soil	environment	FALSE	PVC	soil	5981930836	paired	C21	https://doi.org/10.1038/s41396-021-01103-21	PRJNA397169		24	102
S53_14nc38	S53	soil	control	FALSE		soil	environment	FALSE	control	soil	5861613130	paired	C38	https://doi.org/10.1038/s41396-021-01103-22	PRJNA397169		24	102
S53_15oc36	S53	soil	control	FALSE		soil	environment	FALSE	control	soil	6411769852	paired	C36	https://doi.org/10.1038/s41396-021-01103-23	PRJNA397169		24	102
S53_16pc37	S53	soil	control	FALSE		soil	environment	FALSE	control	soil	6281560438	paired	C37	https://doi.org/10.1038/s41396-021-01103-24	PRJNA397169		24	102
S53_1ac17	S53	glass	control	FALSE	micro	soil	environment	FALSE	control_film	soil	5707427332	paired	C17	https://doi.org/10.1038/s41396-021-01103-9	PRJNA397169		24	102
S53_2bc16	S53	glass	control	FALSE	micro	soil	environment	FALSE	control_film	soil	8179886987	paired	C16	https://doi.org/10.1038/s41396-021-01103-10	PRJNA397169		24	102
S53_3cc18	S53	glass	control	FALSE	micro	soil	environment	FALSE	control_film	soil	5794184835	paired	C18	https://doi.org/10.1038/s41396-021-01103-11	PRJNA397169		24	102
S53_4dc3	S53	PA	PA	TRUE	micro	soil	environment	FALSE	PA	soil	6160947527	paired	C3	https://doi.org/10.1038/s41396-021-01103-12	PRJNA397169		24	102
S53_5ec4	S53	PA	PA	TRUE	micro	soil	environment	FALSE	PA	soil	5847979038	paired	C4	https://doi.org/10.1038/s41396-021-01103-13	PRJNA397169		24	102
S53_6fc5	S53	PA	PA	TRUE	micro	soil	environment	FALSE	PA	soil	5060784479	paired	C5	https://doi.org/10.1038/s41396-021-01103-14	PRJNA397169		24	102
S53_7gc24	S53	PE	PE	TRUE	micro	soil	environment	FALSE	PE	soil	7165219686	paired	C24	https://doi.org/10.1038/s41396-021-01103-15	PRJNA397169		24	102
S53_8hc25	S53	PE	PE	TRUE	micro	soil	environment	FALSE	PE	soil	5309076044	paired	C25	https://doi.org/10.1038/s41396-021-01103-16	PRJNA397169		24	102
S53_9ic26	S53	PE	PE	TRUE	micro	soil	environment	FALSE	PE	soil	6566870861	paired	C26	https://doi.org/10.1038/s41396-021-01103-17	PRJNA397169		24	102
S57_1a3233	S57	PE	PE	TRUE	micro	wastewater	mesocosm	FALSE	PE	anaerobic_sludge	43674250950	paired	SRR20963233	https://doi.org/10.1016/j.cej.2022.139520	PRJNA867363		55.81	12.53
S57_2b3234	S57	PE	PE	TRUE	micro	wastewater	mesocosm	FALSE	PE	anaerobic_sludge	41930368560	paired	SRR20963234	https://doi.org/10.1016/j.cej.2022.139520	PRJNA867363		55.81	12.53
S57_3c3235	S57	PE	PE	TRUE	micro	wastewater	mesocosm	FALSE	PE	anaerobic_sludge	43701765868	paired	SRR20963235	https://doi.org/10.1016/j.cej.2022.139520	PRJNA867363		55.81	12.53
S57_4d3236	S57	PE	PE	TRUE	micro	wastewater	mesocosm	FALSE	PE	anaerobic_sludge	39523204174	paired	SRR20963236	https://doi.org/10.1016/j.cej.2022.139520	PRJNA867363		55.81	12.53
S57_5e3237	S57	control	control	FALSE		wastewater	mesocosm	FALSE	control	anaerobic_sludge	40668007352	paired	SRR20963237	https://doi.org/10.1016/j.cej.2022.139520	PRJNA867363		55.81	12.53
S71_1a2176	S71		control	TRUE	macro	wastewater	environment	FALSE	control	activated_sludge	18689200200	paired	SRR1772176	https://doi.org/10.1007/s00253-016-7655-9	PRJNA273520		22.3	114.1
S71_2b2177	S71	control	control	FALSE		wastewater	environment	FALSE	control	activated_sludge	17869257800	paired	SRR1772177	https://doi.org/10.1007/s00253-016-7655-9	PRJNA273520		22.3	114.1
S80_1a7091	S80	PHA;PHO	PHA	TRUE	micro	soil	culture	TRUE	PHA	soil	17530879540	pacbio	SRR19397091	https://doi.org/10.1038/s43705-022-00176-7	PRJNA842362		5.931	-73.304
S80_2b7090	S80	PHA;PHO	PHA	TRUE	micro	soil	culture	TRUE	PHA	soil	18807746557	pacbio	SRR19397090	https://doi.org/10.1038/s43705-022-00176-8	PRJNA842362		5.931	-73.304
S80_3c7089	S80	PHA;PHO	PHA	TRUE	micro	soil	culture	TRUE	PHA	soil	17219283261	pacbio	SRR19397089	https://doi.org/10.1038/s43705-022-00176-9	PRJNA842362		5.931	-73.304
S82_1a0601	S82	wood	control	FALSE		soil	environment	FALSE	control_film	soil	1998540684	pacbio	SAMN38283057		PRJNA1041404		33.7796	-84.3968
S82_2b0602	S82	sludge	control	FALSE		wastewater	environment	FALSE	control	activated_sludge	7741967035	pacbio	SAMN38283056		PRJNA1041404		33.7796	-84.3968
S01_8h3571	S01	PET	PET	TRUE	macro	ocean	environment	FALSE	PET	coast	753844543	single	mgs773571	https://doi.org/10.1007/s00248-022-01987-w	mgp91747	MG-RAST	34.3206	139.205
S01_7g3568	S01	PET	PET	TRUE	macro	ocean	environment	FALSE	PET	coast	827753302	single	mgs773568	https://doi.org/10.1007/s00248-022-01987-w	mgp91747	MG-RAST	34.3206	139.205
S01_4d3559	S01	PET	PET	TRUE	macro	ocean	environment	FALSE	PET	coast	728090307	single	mgs773559	https://doi.org/10.1007/s00248-022-01987-w	mgp91747	MG-RAST	34.3174	139.21
S01_6f3565	S01	PET	PET	TRUE	macro	ocean	environment	FALSE	PET	coast	534758151	single	mgs773565	https://doi.org/10.1007/s00248-022-01987-w	mgp91747	MG-RAST	34.3174	139.21
S01_2b3553	S01	PET	PET	TRUE	macro	ocean	environment	FALSE	PET	coast	833728204	single	mgs773553	https://doi.org/10.1007/s00248-022-01987-w	mgp91747	MG-RAST	34.3174	139.21
S01_24x3619	S01	PET	PET	TRUE	macro	ocean	environment	FALSE	PET	coast	457016393	single	mgs773619	https://doi.org/10.1007/s00248-022-01987-w	mgp91747	MG-RAST	34.321	139.206
S01_9i3574	S01	PET	PET	TRUE	macro	ocean	environment	FALSE	PET	coast	807870548	single	mgs773574	https://doi.org/10.1007/s00248-022-01987-w	mgp91747	MG-RAST	34.3206	139.205
S01_13m3586	S01	PET	PET	TRUE	macro	ocean	environment	FALSE	PET	coast	749350020	single	mgs773586	https://doi.org/10.1007/s00248-022-01987-w	mgp91747	MG-RAST	34.3213	139.205
S01_23w3616	S01	PET	PET	TRUE	macro	ocean	environment	FALSE	PET	coast	446192020	single	mgs773616	https://doi.org/10.1007/s00248-022-01987-w	mgp91747	MG-RAST	34.321	139.206
S01_16p3595	S01	PET	PET	TRUE	macro	ocean	environment	FALSE	PET	coast	675951163	single	mgs773595	https://doi.org/10.1007/s00248-022-01987-w	mgp91747	MG-RAST	34.3213	139.205
S01_17q3598	S01	PET	PET	TRUE	macro	ocean	environment	FALSE	PET	coast	689060879	single	mgs773598	https://doi.org/10.1007/s00248-022-01987-w	mgp91747	MG-RAST	34.3213	139.205
S01_11k3580	S01	PET	PET	TRUE	macro	ocean	environment	FALSE	PET	coast	752903004	single	mgs773580	https://doi.org/10.1007/s00248-022-01987-w	mgp91747	MG-RAST	34.3206	139.205
S01_10j3577	S01	PET	PET	TRUE	macro	ocean	environment	FALSE	PET	coast	760654175	single	mgs773577	https://doi.org/10.1007/s00248-022-01987-w	mgp91747	MG-RAST	34.3206	139.205
S01_3c3556	S01	PET	PET	TRUE	macro	ocean	environment	FALSE	PET	coast	606114387	single	mgs773556	https://doi.org/10.1007/s00248-022-01987-w	mgp91747	MG-RAST	34.3174	139.21
S01_12l3583	S01	PET	PET	TRUE	macro	ocean	environment	FALSE	PET	coast	690735610	single	mgs773583	https://doi.org/10.1007/s00248-022-01987-w	mgp91747	MG-RAST	34.3206	139.205
S01_15o3592	S01	PET	PET	TRUE	macro	ocean	environment	FALSE	PET	coast	703754205	single	mgs773592	https://doi.org/10.1007/s00248-022-01987-w	mgp91747	MG-RAST	34.3213	139.205
S01_20t3607	S01	PET	PET	TRUE	macro	ocean	environment	FALSE	PET	coast	706062484	single	mgs773607	https://doi.org/10.1007/s00248-022-01987-w	mgp91747	MG-RAST	34.321	139.206
S01_14n3589	S01	PET	PET	TRUE	macro	ocean	environment	FALSE	PET	coast	815536541	single	mgs773589	https://doi.org/10.1007/s00248-022-01987-w	mgp91747	MG-RAST	34.3213	139.205
S01_5e3562	S01	PET	PET	TRUE	macro	ocean	environment	FALSE	PET	coast	696156686	single	mgs773562	https://doi.org/10.1007/s00248-022-01987-w	mgp91747	MG-RAST	34.3174	139.21
S01_21u3610	S01	PET	PET	TRUE	macro	ocean	environment	FALSE	PET	coast	463285795	single	mgs773610	https://doi.org/10.1007/s00248-022-01987-w	mgp91747	MG-RAST	34.321	139.206
S01_18r3601	S01	PET	PET	TRUE	macro	ocean	environment	FALSE	PET	coast	709563157	single	mgs773601	https://doi.org/10.1007/s00248-022-01987-w	mgp91747	MG-RAST	34.3213	139.205
S01_1a3550	S01	PET	PET	TRUE	macro	ocean	environment	FALSE	PET	coast	766308158	single	mgs773550	https://doi.org/10.1007/s00248-022-01987-w	mgp91747	MG-RAST	34.3174	139.21
S01_22v3613	S01	PET	PET	TRUE	macro	ocean	environment	FALSE	PET	coast	479586906	single	mgs773613	https://doi.org/10.1007/s00248-022-01987-w	mgp91747	MG-RAST	34.321	139.206
S01_19s3604	S01	PET	PET	TRUE	macro	ocean	environment	FALSE	PET	coast	533116025	single	mgs773604	https://doi.org/10.1007/s00248-022-01987-w	mgp91747	MG-RAST	34.321	139.206
S62_1a4571	S62	PS	PS	TRUE	macro	ocean	environment	FALSE	PS	coast	29350054200	paired	SRR6854571	https://doi.org/10.1038/s41467-019-08463-z	PRJNA438384		22.34	114.27
S62_2b4572	S62	PS	PS	TRUE	macro	ocean	environment	FALSE	PS	coast	23178343200	paired	SRR6854572	https://doi.org/10.1038/s41467-019-08463-z	PRJNA438384		22.34	114.27
S62_3c4573	S62	PS	PS	TRUE	macro	ocean	environment	FALSE	PS	coast	20936197800	paired	SRR6854573	https://doi.org/10.1038/s41467-019-08463-z	PRJNA438384		22.34	114.27
S62_4d4574	S62	PS	PS	TRUE	macro	ocean	environment	FALSE	PS	coast	11797957500	paired	SRR6854574	https://doi.org/10.1038/s41467-019-08463-z	PRJNA438384		22.34	114.27
S62_5e4575	S62	PS	PS	TRUE	macro	ocean	environment	FALSE	PS	coast	15893046900	paired	SRR6854575	https://doi.org/10.1038/s41467-019-08463-z	PRJNA438384		22.34	114.27
S62_6f4576	S62	PS	PS	TRUE	macro	ocean	environment	FALSE	PS	coast	16074201600	paired	SRR6854576	https://doi.org/10.1038/s41467-019-08463-z	PRJNA438384		22.34	114.27
S62_7g4577	S62	PS	PS	TRUE	macro	ocean	environment	FALSE	PS	coast	9417878400	paired	SRR6854577	https://doi.org/10.1038/s41467-019-08463-z	PRJNA438384		22.34	114.27
S62_8h4578	S62	PS	PS	TRUE	macro	ocean	environment	FALSE	PS	coast	7692924900	paired	SRR6854578	https://doi.org/10.1038/s41467-019-08463-z	PRJNA438384		22.34	114.27
S62_9i4579	S62	PS	PS	TRUE	macro	ocean	environment	FALSE	PS	coast	10038976200	paired	SRR6854579	https://doi.org/10.1038/s41467-019-08463-z	PRJNA438384		22.34	114.27
S62_10j4580	S62	PS	PS	TRUE	macro	ocean	environment	FALSE	PS	coast	13215270000	paired	SRR6854580	https://doi.org/10.1038/s41467-019-08463-z	PRJNA438384		22.34	114.27
S62_11k4581	S62	PS	PS	TRUE	macro	ocean	environment	FALSE	PS	coast	15913861200	paired	SRR6854581	https://doi.org/10.1038/s41467-019-08463-z	PRJNA438384		22.34	114.27
S62_12l4582	S62	PS	PS	TRUE	macro	ocean	environment	FALSE	PS	coast	12652400100	paired	SRR6854582	https://doi.org/10.1038/s41467-019-08463-z	PRJNA438384		22.34	114.27
S62_13m4583	S62	PS	PS	TRUE	macro	ocean	environment	FALSE	PS	coast	12532384800	paired	SRR6854583	https://doi.org/10.1038/s41467-019-08463-z	PRJNA438384		22.34	114.27
S62_14n4584	S62	PS	PS	TRUE	macro	ocean	environment	FALSE	PS	coast	10482569100	paired	SRR6854584	https://doi.org/10.1038/s41467-019-08463-z	PRJNA438384		22.43	114.28
S62_15o4585	S62	PS	PS	TRUE	macro	ocean	environment	FALSE	PS	coast	12313030800	paired	SRR6854585	https://doi.org/10.1038/s41467-019-08463-z	PRJNA438384		22.34	114.27
S62_16p4586	S62	PS	PS	TRUE	macro	ocean	environment	FALSE	PS	coast	14682478800	paired	SRR6854586	https://doi.org/10.1038/s41467-019-08463-z	PRJNA438384		22.34	114.27
S62_17q4587	S62	PS	PS	TRUE	macro	ocean	environment	FALSE	PS	coast	18640310700	paired	SRR6854587	https://doi.org/10.1038/s41467-019-08463-z	PRJNA438384		22.34	114.27
S62_18r4588	S62	PS	PS	TRUE	macro	ocean	environment	FALSE	PS	coast	12147811800	paired	SRR6854588	https://doi.org/10.1038/s41467-019-08463-z	PRJNA438384		22.34	114.27
S62_19s4589	S62	PS	PS	TRUE	macro	ocean	environment	FALSE	PS	coast	21057905400	paired	SRR6854589	https://doi.org/10.1038/s41467-019-08463-z	PRJNA438384		22.34	114.27
S62_20t4590	S62	PS	PS	TRUE	macro	ocean	environment	FALSE	PS	coast	18203796000	paired	SRR6854590	https://doi.org/10.1038/s41467-019-08463-z	PRJNA438384		22.34	114.27
S62_21u4591	S62	PS	PS	TRUE	macro	ocean	environment	FALSE	PS	coast	9559193400	paired	SRR6854591	https://doi.org/10.1038/s41467-019-08463-z	PRJNA438384		22.34	114.27
S62_22v4592	S62	PS	PS	TRUE	macro	ocean	environment	FALSE	PS	coast	8786904600	paired	SRR6854592	https://doi.org/10.1038/s41467-019-08463-z	PRJNA438384		22.34	114.27
S62_23w4593	S62	PS	PS	TRUE	macro	ocean	environment	FALSE	PS	coast	6997877700	paired	SRR6854593	https://doi.org/10.1038/s41467-019-08463-z	PRJNA438384		22.34	114.27
S62_24x4594	S62	PS	PS	TRUE	macro	ocean	environment	FALSE	PS	coast	11165497500	paired	SRR6854594	https://doi.org/10.1038/s41467-019-08463-z	PRJNA438384		22.34	114.27
S62_25y4595	S62	PS	PS	TRUE	macro	ocean	environment	FALSE	PS	coast	14427353700	paired	SRR6854595	https://doi.org/10.1038/s41467-019-08463-z	PRJNA438384		22.34	114.27
S62_26z4596	S62	PS	PS	TRUE	macro	ocean	environment	FALSE	PS	coast	10330407600	paired	SRR6854596	https://doi.org/10.1038/s41467-019-08463-z	PRJNA438384		22.34	114.27
S62_27aa4597	S62	PS	PS	TRUE	macro	ocean	environment	FALSE	PS	coast	9255070800	paired	SRR6854597	https://doi.org/10.1038/s41467-019-08463-z	PRJNA438384		22.34	114.27
S62_28ab4598	S62	PS	PS	TRUE	macro	ocean	environment	FALSE	PS	coast	10472675100	paired	SRR6854598	https://doi.org/10.1038/s41467-019-08463-z	PRJNA438384		22.34	114.27
S62_29ac4599	S62	PS	PS	TRUE	macro	ocean	environment	FALSE	PS	coast	11394240300	paired	SRR6854599	https://doi.org/10.1038/s41467-019-08463-z	PRJNA438384		22.34	114.27
S62_30ad4600	S62	PS	PS	TRUE	macro	ocean	environment	FALSE	PS	coast	13026005100	paired	SRR6854600	https://doi.org/10.1038/s41467-019-08463-z	PRJNA438384		22.34	114.27
S62_31ae4601	S62	PS	PS	TRUE	macro	ocean	environment	FALSE	PS	coast	12454125300	paired	SRR6854601	https://doi.org/10.1038/s41467-019-08463-z	PRJNA438384		22.34	114.27
S62_32af4602	S62	PS	PS	TRUE	macro	ocean	environment	FALSE	PS	coast	25714643100	paired	SRR6854602	https://doi.org/10.1038/s41467-019-08463-z	PRJNA438384		22.34	114.27
S62_33ag4603	S62	PS	PS	TRUE	macro	ocean	environment	FALSE	PS	coast	30263327400	paired	SRR6854603	https://doi.org/10.1038/s41467-019-08463-z	PRJNA438384		22.34	114.27
S62_34ah4604	S62	PS	PS	TRUE	macro	ocean	environment	FALSE	PS	coast	23053134600	paired	SRR6854604	https://doi.org/10.1038/s41467-019-08463-z	PRJNA438384		22.34	114.27
S62_35ai4605	S62	PS	PS	TRUE	macro	ocean	environment	FALSE	PS	coast	29454973200	paired	SRR6854605	https://doi.org/10.1038/s41467-019-08463-z	PRJNA438384		22.34	114.27
S62_36aj4606	S62	PS	PS	TRUE	macro	ocean	environment	FALSE	PS	coast	21410745000	paired	SRR6854606	https://doi.org/10.1038/s41467-019-08463-z	PRJNA438384		22.34	114.27
S62_37ak4607	S62	PS	PS	TRUE	macro	ocean	environment	FALSE	PS	coast	20451351900	paired	SRR6854607	https://doi.org/10.1038/s41467-019-08463-z	PRJNA438384		22.34	114.27
S62_38al4709	S62	PS	PS	TRUE	macro	ocean	environment	FALSE	PS	coast	18086963100	paired	SRR6854709	https://doi.org/10.1038/s41467-019-08463-z	PRJNA438384		22.34	114.27
S62_39am4710	S62	PS	PS	TRUE	macro	ocean	environment	FALSE	PS	coast	15086147400	paired	SRR6854710	https://doi.org/10.1038/s41467-019-08463-z	PRJNA438384		22.34	114.27
S62_40an4711	S62	PS	PS	TRUE	macro	ocean	environment	FALSE	PS	coast	16802717700	paired	SRR6854711	https://doi.org/10.1038/s41467-019-08463-z	PRJNA438384		22.34	114.27
S62_41ao4712	S62	PS	PS	TRUE	macro	ocean	environment	FALSE	PS	coast	17487742500	paired	SRR6854712	https://doi.org/10.1038/s41467-019-08463-z	PRJNA438384		22.34	114.27
S62_42ap4713	S62	PS	PS	TRUE	macro	ocean	environment	FALSE	PS	coast	15073831800	paired	SRR6854713	https://doi.org/10.1038/s41467-019-08463-z	PRJNA438384		22.34	114.27
S62_43aq4714	S62	PS	PS	TRUE	macro	ocean	environment	FALSE	PS	coast	16569906600	paired	SRR6854714	https://doi.org/10.1038/s41467-019-08463-z	PRJNA438384		22.34	114.27
S62_44ar4715	S62	PS	PS	TRUE	macro	ocean	environment	FALSE	PS	coast	15516606000	paired	SRR6854715	https://doi.org/10.1038/s41467-019-08463-z	PRJNA438384		22.34	114.27
S62_45as4716	S62	PS	PS	TRUE	macro	ocean	environment	FALSE	PS	coast	16394442000	paired	SRR6854716	https://doi.org/10.1038/s41467-019-08463-z	PRJNA438384		22.34	114.27
S62_46at4717	S62	PS	PS	TRUE	macro	ocean	environment	FALSE	PS	coast	15506142000	paired	SRR6854717	https://doi.org/10.1038/s41467-019-08463-z	PRJNA438384		22.34	114.27
S62_47au4718	S62	PS	PS	TRUE	macro	ocean	environment	FALSE	PS	coast	12816495600	paired	SRR6854718	https://doi.org/10.1038/s41467-019-08463-z	PRJNA438384		22.34	114.27
S62_48av4719	S62	PS	PS	TRUE	macro	ocean	environment	FALSE	PS	coast	14312287800	paired	SRR6854719	https://doi.org/10.1038/s41467-019-08463-z	PRJNA438384		22.34	114.27
S62_49aw4720	S62	PS	PS	TRUE	macro	ocean	environment	FALSE	PS	coast	13964117400	paired	SRR6854720	https://doi.org/10.1038/s41467-019-08463-z	PRJNA438384		22.34	114.27
S62_50ax4721	S62	PS	PS	TRUE	macro	ocean	environment	FALSE	PS	coast	13028962800	paired	SRR6854721	https://doi.org/10.1038/s41467-019-08463-z	PRJNA438384		22.34	114.27
S62_51ay4722	S62	PS	PS	TRUE	macro	ocean	environment	FALSE	PS	coast	16959117600	paired	SRR6854722	https://doi.org/10.1038/s41467-019-08463-z	PRJNA438384		22.34	114.27
S62_52az4723	S62	PS	PS	TRUE	macro	ocean	environment	FALSE	PS	coast	16577184600	paired	SRR6854723	https://doi.org/10.1038/s41467-019-08463-z	PRJNA438384		22.34	114.27
S62_53ba4724	S62	PS	PS	TRUE	macro	ocean	environment	FALSE	PS	coast	13919762700	paired	SRR6854724	https://doi.org/10.1038/s41467-019-08463-z	PRJNA438384		22.34	114.27
S62_54bb4725	S62	PS	PS	TRUE	macro	ocean	environment	FALSE	PS	coast	17114634300	paired	SRR6854725	https://doi.org/10.1038/s41467-019-08463-z	PRJNA438384		22.34	114.27
S62_55bc4726	S62	PS	PS	TRUE	macro	ocean	environment	FALSE	PS	coast	19903039500	paired	SRR6854726	https://doi.org/10.1038/s41467-019-08463-z	PRJNA438384		22.34	114.27
S62_56bd9023	S62	rock	control	FALSE	macro	ocean	environment	FALSE	control	coast	27363650700	paired	SRR6869023	https://doi.org/10.1038/s41467-019-08463-z	PRJNA438384		22.34	114.27
S62_57be9024	S62	PEEK	PEEK	TRUE	macro	ocean	environment	FALSE	PEEK	coast	14315688000	paired	SRR6869024	https://doi.org/10.1038/s41467-019-08463-z	PRJNA438384		22.34	114.27
S62_58bf9025	S62	PVC	PVC	TRUE	macro	ocean	environment	FALSE	PVC	coast	11555842200	paired	SRR6869025	https://doi.org/10.1038/s41467-019-08463-z	PRJNA438384		22.34	114.27
S62_59bg9026	S62	PVC	PVC	TRUE	macro	ocean	environment	FALSE	PVC	coast	15740451600	paired	SRR6869026	https://doi.org/10.1038/s41467-019-08463-z	PRJNA438384		22.34	114.27
S62_60bh9027	S62	steel	metal	FALSE	macro	ocean	environment	FALSE	metal	coast	12309767400	paired	SRR6869027	https://doi.org/10.1038/s41467-019-08463-z	PRJNA438384		22.34	114.27
S62_61bi9028	S62	PEEK	PEEK	TRUE	macro	ocean	environment	FALSE	PEEK	coast	14937492600	paired	SRR6869028	https://doi.org/10.1038/s41467-019-08463-z	PRJNA438384		22.34	114.27
S62_62bj9029	S62	titanium	metal	FALSE	macro	ocean	environment	FALSE	metal	coast	15264086700	paired	SRR6869029	https://doi.org/10.1038/s41467-019-08463-z	PRJNA438384		22.34	114.27
S62_63bk9030	S62	titanium	metal	FALSE	macro	ocean	environment	FALSE	metal	coast	13845406200	paired	SRR6869030	https://doi.org/10.1038/s41467-019-08463-z	PRJNA438384		22.34	114.27
S62_64bl9031	S62	Aluminum	metal	FALSE	macro	ocean	environment	FALSE	metal	coast	14566661700	paired	SRR6869031	https://doi.org/10.1038/s41467-019-08463-z	PRJNA438384		22.34	114.27
S62_65bm9032	S62	Aluminum	metal	FALSE	macro	ocean	environment	FALSE	metal	coast	14221310400	paired	SRR6869032	https://doi.org/10.1038/s41467-019-08463-z	PRJNA438384		22.34	114.27
S62_66bn9033	S62	steel	metal	FALSE	macro	ocean	environment	FALSE	metal	coast	14125277400	paired	SRR6869033	https://doi.org/10.1038/s41467-019-08463-z	PRJNA438384		22.34	114.27
S62_67bo9034	S62	rock	control	FALSE	macro	ocean	environment	FALSE	control_film	coast	24494066700	paired	SRR6869034	https://doi.org/10.1038/s41467-019-08463-z	PRJNA438384		22.34	114.27
S62_68bp9035	S62	rock	control	FALSE	macro	ocean	environment	FALSE	control_film	coast	27551788500	paired	SRR6869035	https://doi.org/10.1038/s41467-019-08463-z	PRJNA438384		22.34	114.27
S62_69bq9036	S62	rock	control	FALSE	macro	ocean	environment	FALSE	control_film	coast	25694727300	paired	SRR6869036	https://doi.org/10.1038/s41467-019-08463-z	PRJNA438384		22.34	114.27
S62_70br9037	S62	PTFE	PTFE	TRUE	macro	ocean	environment	FALSE	PTFE	coast	13333443300	paired	SRR6869037	https://doi.org/10.1038/s41467-019-08463-z	PRJNA438384		22.34	114.27
S62_71bs9038	S62	PTFE	PTFE	TRUE	macro	ocean	environment	FALSE	PTFE	coast	12825090300	paired	SRR6869038	https://doi.org/10.1038/s41467-019-08463-z	PRJNA438384		22.34	114.27
S62_72bt9039	S62	PS	PS	TRUE	macro	ocean	environment	FALSE	PS	open_ocean	22528387200	paired	SRR6869039	https://doi.org/10.1038/s41467-019-08463-z	PRJNA438384		21.7	114.67
S62_73bu9040	S62	PS	PS	TRUE	macro	ocean	environment	FALSE	PS	open_ocean	25999593300	paired	SRR6869040	https://doi.org/10.1038/s41467-019-08463-z	PRJNA438384		21.7	114.67
S62_74bv9041	S62	PS	PS	TRUE	macro	ocean	environment	FALSE	PS	open_ocean	24931840500	paired	SRR6869041	https://doi.org/10.1038/s41467-019-08463-z	PRJNA438384		21.7	114.35
S62_75bw9042	S62	PS	PS	TRUE	macro	ocean	environment	FALSE	PS	bay	25497033300	paired	SRR6869042	https://doi.org/10.1038/s41467-019-08463-z	PRJNA438384		21.7	114.35
S62_76bx9043	S62	PS	PS	TRUE	macro	ocean	environment	FALSE	PS	open_ocean	22204391700	paired	SRR6869043	https://doi.org/10.1038/s41467-019-08463-z	PRJNA438384		21.7	114.67
S62_77by9044	S62	Zinc	metal	FALSE	macro	ocean	environment	FALSE	metal	sea	16286453100	paired	SRR6869044	https://doi.org/10.1038/s41467-019-08463-z	PRJNA438384		22.2	39.04
S62_78bz9045	S62	Zinc	metal	FALSE	macro	ocean	environment	FALSE	metal	sea	15969717600	paired	SRR6869045	https://doi.org/10.1038/s41467-019-08463-z	PRJNA438384		22.2	39.04
S62_79ca9046	S62	Zinc	metal	FALSE	macro	ocean	environment	FALSE	metal	sea	17477266500	paired	SRR6869046	https://doi.org/10.1038/s41467-019-08463-z	PRJNA438384		22.2	39.05
S62_80cb9047	S62	Zinc	metal	FALSE	macro	ocean	environment	FALSE	metal	sea	17745330300	paired	SRR6869047	https://doi.org/10.1038/s41467-019-08463-z	PRJNA438384		22.2	39.05
S62_81cc9048	S62	Zinc	metal	FALSE	macro	ocean	environment	FALSE	metal	sea	19528594200	paired	SRR6869048	https://doi.org/10.1038/s41467-019-08463-z	PRJNA438384		22.2	39.05
S62_82cd9049	S62	Zinc	metal	FALSE	macro	ocean	environment	FALSE	metal	sea	16852929600	paired	SRR6869049	https://doi.org/10.1038/s41467-019-08463-z	PRJNA438384		22.2	39.04
S62_83ce9050	S62	Zinc	metal	FALSE	macro	ocean	environment	FALSE	metal	sea	13104988500	paired	SRR6869050	https://doi.org/10.1038/s41467-019-08463-z	PRJNA438384		22.2	39.04
S62_84cf9051	S62	Zinc	metal	FALSE	macro	ocean	environment	FALSE	metal	sea	17216630100	paired	SRR6869051	https://doi.org/10.1038/s41467-019-08463-z	PRJNA438384		22.2	39.04
S62_85cg9052	S62	Zinc	metal	FALSE	macro	ocean	environment	FALSE	metal	sea	17285867100	paired	SRR6869052	https://doi.org/10.1038/s41467-019-08463-z	PRJNA438384		22.2	39.03
S62_86ch9053	S62	Zinc	metal	FALSE	macro	ocean	environment	FALSE	metal	sea	16859934900	paired	SRR6869053	https://doi.org/10.1038/s41467-019-08463-z	PRJNA438384		22.2	39.04
S62_87ci9054	S62	Zinc	metal	FALSE	macro	ocean	environment	FALSE	metal	sea	19244622300	paired	SRR6869054	https://doi.org/10.1038/s41467-019-08463-z	PRJNA438384		22.2	39.03
S62_88cj9055	S62	Zinc	metal	FALSE	macro	ocean	environment	FALSE	metal	sea	19713064200	paired	SRR6869055	https://doi.org/10.1038/s41467-019-08463-z	PRJNA438384		22.2	39.03
S62_89ck9387	S62	rock	control	FALSE	macro	ocean	environment	FALSE	control_film	open_ocean	20384728200	paired	SRR6869387	https://doi.org/10.1038/s41467-019-08463-z	PRJNA438384		18.23	109.49
S62_90cl9388	S62	rock	control	FALSE	macro	ocean	environment	FALSE	control_film	open_ocean	18897297300	paired	SRR6869388	https://doi.org/10.1038/s41467-019-08463-z	PRJNA438384		18.23	109.49
S62_91cm9389	S62	rock	control	FALSE	macro	ocean	environment	FALSE	control_film	open_ocean	20760384900	paired	SRR6869389	https://doi.org/10.1038/s41467-019-08463-z	PRJNA438384		18.23	109.49
S62_92cn9390	S62	PS	PS	TRUE	macro	ocean	environment	FALSE	PS	coast	33751618200	paired	SRR6869390	https://doi.org/10.1038/s41467-019-08463-z	PRJNA438384		30.7	122.82
S62_93co9391	S62	PS	PS	TRUE	macro	ocean	environment	FALSE	PS	coast	22892511600	paired	SRR6869391	https://doi.org/10.1038/s41467-019-08463-z	PRJNA438384		30.7	122.82
S62_94cp9392	S62	PS	PS	TRUE	macro	ocean	environment	FALSE	PS	coast	26474238600	paired	SRR6869392	https://doi.org/10.1038/s41467-019-08463-z	PRJNA438384		30.7	122.82
S62_95cq9393	S62	PS	PS	TRUE	macro	ocean	environment	FALSE	PS	coast	24320138700	paired	SRR6869393	https://doi.org/10.1038/s41467-019-08463-z	PRJNA438384		30.7	122.82
S62_96cr9394	S62	PS	PS	TRUE	macro	ocean	environment	FALSE	PS	coast	30838502400	paired	SRR6869394	https://doi.org/10.1038/s41467-019-08463-z	PRJNA438384		30.7	122.82
S62_97cs9395	S62	PS	PS	TRUE	macro	ocean	environment	FALSE	PS	coast	27272917500	paired	SRR6869395	https://doi.org/10.1038/s41467-019-08463-z	PRJNA438384		30.7	122.82
S62_98ct9396	S62	PS	PS	TRUE	macro	ocean	environment	FALSE	PS	open_ocean	20469817800	paired	SRR6869396	https://doi.org/10.1038/s41467-019-08463-z	PRJNA438384		14	116
S62_99cu9397	S62	PS	PS	TRUE	macro	ocean	environment	FALSE	PS	coast	17006955600	paired	SRR6869397	https://doi.org/10.1038/s41467-019-08463-z	PRJNA438384		31.42	-81.3
S62_100cv9398	S62	PS	PS	TRUE	macro	ocean	environment	FALSE	PS	coast	25226794200	paired	SRR6869398	https://doi.org/10.1038/s41467-019-08463-z	PRJNA438384		31.42	-81.3
S62_101cw9399	S62	PS	PS	TRUE	macro	ocean	environment	FALSE	PS	coast	23865392400	paired	SRR6869399	https://doi.org/10.1038/s41467-019-08463-z	PRJNA438384		31.42	-81.3
S62_102cx3775	S62	seawater	control	FALSE	macro	ocean	environment	FALSE	control	coast	14671461600	paired	SRR6873775	https://doi.org/10.1038/s41467-019-08463-z	PRJNA438384		22.34	114.27
S62_103cy3776	S62	seawater	control	FALSE	macro	ocean	environment	FALSE	control	coast	25723597800	paired	SRR6873776	https://doi.org/10.1038/s41467-019-08463-z	PRJNA438384		22.34	114.27
S62_104cz3777	S62	seawater	control	FALSE	macro	ocean	environment	FALSE	control	coast	16036534200	paired	SRR6873777	https://doi.org/10.1038/s41467-019-08463-z	PRJNA438384		22.34	114.27
S62_105da3778	S62	seawater	control	FALSE	macro	ocean	environment	FALSE	control	coast	14417837100	paired	SRR6873778	https://doi.org/10.1038/s41467-019-08463-z	PRJNA438384		22.34	114.27
S62_106db3779	S62	seawater	control	FALSE	macro	ocean	environment	FALSE	control	coast	25222229700	paired	SRR6873779	https://doi.org/10.1038/s41467-019-08463-z	PRJNA438384		22.34	114.27
S62_107dc3780	S62	seawater	control	FALSE	macro	ocean	environment	FALSE	control	coast	27246109500	paired	SRR6873780	https://doi.org/10.1038/s41467-019-08463-z	PRJNA438384		22.34	114.27
S62_108dd3781	S62	seawater	control	FALSE	macro	ocean	environment	FALSE	control	coast	21509508600	paired	SRR6873781	https://doi.org/10.1038/s41467-019-08463-z	PRJNA438384		22.34	114.27
S62_109de3782	S62	seawater	control	FALSE	macro	ocean	environment	FALSE	control	coast	26424170100	paired	SRR6873782	https://doi.org/10.1038/s41467-019-08463-z	PRJNA438384		22.34	114.27
S62_110df3783	S62	seawater	control	FALSE	macro	ocean	environment	FALSE	control	coast	27834025800	paired	SRR6873783	https://doi.org/10.1038/s41467-019-08463-z	PRJNA438384		22.34	114.27
S62_111dg3784	S62	seawater	control	FALSE	macro	ocean	environment	FALSE	control	bay	21384991800	paired	SRR6873784	https://doi.org/10.1038/s41467-019-08463-z	PRJNA438384		22.43	114.28
S62_112dh3785	S62	seawater	control	FALSE	macro	ocean	environment	FALSE	control	bay	25831983000	paired	SRR6873785	https://doi.org/10.1038/s41467-019-08463-z	PRJNA438384		22.29	113.59
S62_113di3786	S62	seawater	control	FALSE	macro	ocean	environment	FALSE	control	bay	23642152500	paired	SRR6873786	https://doi.org/10.1038/s41467-019-08463-z	PRJNA438384		22.43	114.28
S62_114dj7506	S62	seawater	control	FALSE	macro	ocean	environment	FALSE	control	sea	12302205300	paired	SRR6877506	https://doi.org/10.1038/s41467-019-08463-z	PRJNA438384		22.2	39.04
S62_115dk7507	S62	seawater	control	FALSE	macro	ocean	environment	FALSE	control	sea	18212404800	paired	SRR6877507	https://doi.org/10.1038/s41467-019-08463-z	PRJNA438384		22.2	39.04
S62_116dl7508	S62	seawater	control	FALSE	macro	ocean	environment	FALSE	control	sea	21361635000	paired	SRR6877508	https://doi.org/10.1038/s41467-019-08463-z	PRJNA438384		22.2	39.05
S62_117dm7509	S62	seawater	control	FALSE	macro	ocean	environment	FALSE	control	sea	19847905200	paired	SRR6877509	https://doi.org/10.1038/s41467-019-08463-z	PRJNA438384		22.2	39.05
S62_118dn7510	S62	seawater	control	FALSE	macro	ocean	environment	FALSE	control	sea	20093295300	paired	SRR6877510	https://doi.org/10.1038/s41467-019-08463-z	PRJNA438384		22.2	39.05
S62_119do7511	S62	seawater	control	FALSE	macro	ocean	environment	FALSE	control	sea	14244661500	paired	SRR6877511	https://doi.org/10.1038/s41467-019-08463-z	PRJNA438384		22.2	39.04
S62_120dp7512	S62	seawater	control	FALSE	macro	ocean	environment	FALSE	control	sea	11307126000	paired	SRR6877512	https://doi.org/10.1038/s41467-019-08463-z	PRJNA438384		22.2	39.04
S62_121dq7513	S62	seawater	control	FALSE	macro	ocean	environment	FALSE	control	sea	17699196900	paired	SRR6877513	https://doi.org/10.1038/s41467-019-08463-z	PRJNA438384		22.2	39.03
S62_122dr7514	S62	seawater	control	FALSE	macro	ocean	environment	FALSE	control	sea	18088556700	paired	SRR6877514	https://doi.org/10.1038/s41467-019-08463-z	PRJNA438384		22.2	39.03
S62_123ds7515	S62	seawater	control	FALSE	macro	ocean	environment	FALSE	control	sea	20476286700	paired	SRR6877515	https://doi.org/10.1038/s41467-019-08463-z	PRJNA438384		22.2	39.03
S62_124dt7516	S62	seawater	control	FALSE	macro	ocean	environment	FALSE	control	sea	17095727400	paired	SRR6877516	https://doi.org/10.1038/s41467-019-08463-z	PRJNA438384		22.2	39.04
S62_125du7517	S62	seawater	control	FALSE	macro	ocean	environment	FALSE	control	sea	16261888800	paired	SRR6877517	https://doi.org/10.1038/s41467-019-08463-z	PRJNA438384		22.2	39.04
S62_126dv7520	S62	seawater	control	FALSE	macro	ocean	environment	FALSE	control	coast	114969000000	paired	SRR6877520	https://doi.org/10.1038/s41467-019-08463-z	PRJNA438384		22.34	114.27
S62_127dw7521	S62	PS	PS	TRUE	macro	ocean	environment	FALSE	PS	coast	140781000000	paired	SRR6877521	https://doi.org/10.1038/s41467-019-08463-z	PRJNA438384		22.34	114.27
S62_128dx7236	S62	PS	PS	TRUE	macro	ocean	culture	FALSE	PS	culture	24958477500	paired	SRR6907236	https://doi.org/10.1038/s41467-019-08463-z	PRJNA438384		22.34	114.27
S62_129dy7237	S62	PS	PS	TRUE	macro	ocean	culture	FALSE	PS	culture	27883277400	paired	SRR6907237	https://doi.org/10.1038/s41467-019-08463-z	PRJNA438384		22.34	114.27
S62_130dz7238	S62	seawater	control	FALSE	macro	ocean	culture	FALSE	control	coast	23909791800	paired	SRR6907238	https://doi.org/10.1038/s41467-019-08463-z	PRJNA438384		22.34	114.27
