# Supplementary material for: Potential routes of plastics biotransformation involving novel plastizymes revealed by global multi-omic analysis of plastic associated microbes
Source: Sci Rep. 2024 Apr 16;14:8798. doi: 10.1038/s41598-024-59279-x (PMC11021508; doi:10.1038/s41598-024-59279-x)
Supplement: Supplementary file 3 — Supplementary Information 3. [file 41598_2024_59279_MOESM3_ESM.xlsx]

## Sheet: Plastic_assc_isolate_studies
Title	Publication Title	DOI	Url	Date	Publication Year	Author
3-Hydroxybutyrate Oligomer Hydrolase and 3-Hydroxybutyrate Dehydrogenase Participate in Intracellular Polyhydroxybutyrate and Polyhydroxyvalerate Degradation in Paracoccus denitrificans	Applied and Environmental Microbiology	10.1128/AEM.03396-13	https://journals.asm.org/doi/10.1128/AEM.03396-13	2014-02	2014	Lu, Jing; Takahashi, Akira; Ueda, Shunsaku
A marine bacterial community capable of degrading poly(ethylene terephthalate) and polyethylene	Journal of Hazardous Materials	10.1016/j.jhazmat.2021.125928	https://linkinghub.elsevier.com/retrieve/pii/S030438942100892X	2021-08	2021	Gao, Rongrong; Sun, Chaomin
A multi-OMIC characterisation of biodegradation and microbial community succession within the PET plastisphere	Microbiome	10.1186/s40168-021-01054-5	https://microbiomejournal.biomedcentral.com/articles/10.1186/s40168-021-01054-5	2021-06-21	2021	Wright, Robyn J.; Bosch, Rafael; Langille, Morgan G. I.; Gibson, Matthew I.; Christie-Oleza, Joseph A.
A new ether bond-splitting enzyme found in Gram-positive polyethylene glycol 6000-utilizing bacterium, Pseudonocardia sp. strain K1	Applied Microbiology and Biotechnology	10.1007/s00253-004-1709-0	http://link.springer.com/10.1007/s00253-004-1709-0	2004-12	2004	Yamashita, Manabu; Tani, Akio; Kawai, Fusako
A Novel PHB Depolymerase from a Thermophilic Streptomyces Sp.	Biotechnology Letters	10.1007/s10529-005-6063-5	http://link.springer.com/10.1007/s10529-005-6063-5	2006-03	2006	Calabia, Buenaventurada P.; Tokiwa, Yutaka
A novel poly(3-hydroxybutyrate)-degrading actinobacterium that was isolated from plastisphere formed on marine plastic debris	Polymer Degradation and Stability	10.1016/j.polymdegradstab.2020.109461	https://linkinghub.elsevier.com/retrieve/pii/S0141391020303906	2021-01	2021	Suzuki, Miwa; Tachibana, Yuya; Takizawa, Reika; Morikawa, Takuya; Takeno, Hiroyuki; Kasuya, Ken-ichi
A Novel Polyester Hydrolase From the Marine Bacterium Pseudomonas aestusnigri – Structural and Functional Insights	Frontiers in Microbiology	10.3389/fmicb.2020.00114	https://www.frontiersin.org/article/10.3389/fmicb.2020.00114/full	2020-02-13	2020	Bollinger, Alexander; Thies, Stephan; Knieps-Grünhagen, Esther; Gertzen, Christoph; Kobus, Stefanie; Höppner, Astrid; Ferrer, Manuel; Gohlke, Holger; Smits, Sander H. J.; Jaeger, Karl-Erich
Actinomycetes as agents of biodegradation in the environment — a review	Gene	10.1016/0378-1119(92)90558-7	https://linkinghub.elsevier.com/retrieve/pii/0378111992905587	1992-06	1992	McCarthy, Alan J.; Williams, Stanley T.
Agar plate‐based screening methods for the identification of polyester hydrolysis by Pseudomonas species	Microbial Biotechnology	10.1111/1751-7915.13418	https://sfamjournals.onlinelibrary.wiley.com/doi/10.1111/1751-7915.13418	2020-01	2020	Molitor, Rebecka; Bollinger, Alexander; Kubicki, Sonja; Loeschcke, Anita; Jaeger, Karl‐Erich; Thies, Stephan
Application of Chitinous Materials in Production and Purification of a Poly(l-lactic acid) Depolymerase from Pseudomonas tamsuii TKU015	Polymers	10.3390/polym8030098	http://www.mdpi.com/2073-4360/8/3/98	2016-03-22	2016	Liang, Tzu-Wen; Jen, Shan-Ni; Nguyen, Anh; Wang, San-Lang
Bacterial colonisation dynamics of household plastics in a coastal environment	Science of The Total Environment	10.1016/j.scitotenv.2022.156199	https://linkinghub.elsevier.com/retrieve/pii/S004896972203296X	2022-09	2022	Lear, Luke; Padfield, Daniel; Dowsett, Tirion; Jones, Maia; Kay, Suzanne; Hayward, Alex; Vos, Michiel
Biochemical and molecular characterization of a periplasmic hydrolase for oxidized polyvinyl alcohol from Sphingomonas sp. strain 113P3	Microbiology	10.1099/mic.0.27655-0	https://www.microbiologyresearch.org/content/journal/micro/10.1099/mic.0.27655-0	2005-04-01	2005	Klomklang, Wilailak; Tani, Akio; Kimbara, Kazuhide; Mamoto, Rie; Ueda, Takashi; Shimao, Masayuki; Kawai, Fusako
Biochemical and molecular characterization of the Pseudomonas lemoignei polyhydroxyalkanoate depolymerase system	Journal of Bacteriology	10.1128/jb.177.3.596-607.1995	https://journals.asm.org/doi/10.1128/jb.177.3.596-607.1995	1995-02	1995	Jendrossek, D; Frisse, A; Behrends, A; Andermann, M; Kratzin, H D; Stanislawski, T; Schlegel, H G
Biochemical and Structural Insights into Enzymatic Depolymerization of Polylactic Acid and Other Polyesters by Microbial Carboxylesterases	Biomacromolecules	10.1021/acs.biomac.6b00223	https://pubs.acs.org/doi/10.1021/acs.biomac.6b00223	2016-06-13	2016	Hajighasemi, Mahbod; Nocek, Boguslaw P.; Tchigvintsev, Anatoli; Brown, Greg; Flick, Robert; Xu, Xiaohui; Cui, Hong; Hai, Tran; Joachimiak, Andrzej; Golyshin, Peter N.; Savchenko, Alexei; Edwards, Elizabeth A.; Yakunin, Alexander F.
Biochemical characterization of a new type of intracellular PHB depolymerase from Rhodospirillum rubrum with high hydrolytic activity on native PHB granules	Applied Microbiology and Biotechnology	10.1007/s00253-011-3096-7	http://link.springer.com/10.1007/s00253-011-3096-7	2011-03	2011	Sznajder, Anna; Jendrossek, Dieter
Biochemical Evidence That phaZ Gene Encodes a Specific Intracellular Medium Chain Length Polyhydroxyalkanoate Depolymerase in Pseudomonas putida KT2442	Journal of Biological Chemistry	10.1074/jbc.M608119200	https://linkinghub.elsevier.com/retrieve/pii/S0021925820650694	2007-02	2007	De Eugenio, Laura I.; Garci´a, Pedro; Luengo, José M.; Sanz, Jesu´s M.; Roma´n, Julio San; Garci´a, José Luis; Prieto, Mari´a A.
Biodegradability of polyethylene by bacteria and fungi from Dandora dumpsite Nairobi-Kenya	PLOS ONE	10.1371/journal.pone.0198446	https://dx.plos.org/10.1371/journal.pone.0198446	2018-07-06	2018	Muhonja, Christabel Ndahebwa; Makonde, Huxley; Magoma, Gabriel; Imbuga, Mabel
Biodegradability of polyethylene mulching film by two Pseudomonas bacteria and their potential degradation mechanism	Chemosphere	10.1016/j.chemosphere.2021.131758	https://linkinghub.elsevier.com/retrieve/pii/S004565352102230X	2022-01	2022	Hou, Lijun; Xi, Jiao; Liu, Jiaxi; Wang, Peiyuan; Xu, Tengqi; Liu, Tingting; Qu, Wenxing; Lin, Yan Bing
Biodegradable plastic-degrading enzyme from Pseudozyma antarctica: cloning, sequencing, and characterization	Applied Microbiology and Biotechnology	10.1007/s00253-012-4188-8	http://link.springer.com/10.1007/s00253-012-4188-8	2013-04	2013	Shinozaki, Yukiko; Morita, Tomotake; Cao, Xiao-hong; Yoshida, Shigenobu; Koitabashi, Motoo; Watanabe, Takashi; Suzuki, Ken; Sameshima-Yamashita, Yuka; Nakajima-Kambe, Toshiaki; Fujii, Takeshi; Kitamoto, Hiroko K.
Biodegradation of Degradable Plastic Polyethylene by Phanerochaete and Streptomyces Species	Applied and Environmental Microbiology	10.1128/aem.57.3.678-685.1991	https://journals.asm.org/doi/10.1128/aem.57.3.678-685.1991	1991-03	1991	Lee, Byungtae; Pometto, Anthony L.; Fratzke, Alfred; Bailey, Theodore B.
Biodegradation of Low Density Polythene (LDPE) by Pseudomonas Species	Indian Journal of Microbiology	10.1007/s12088-012-0250-6	http://link.springer.com/10.1007/s12088-012-0250-6	2012-09	2012	Kyaw, Bhone Myint; Champakalakshmi, Ravi; Sakharkar, Meena Kishore; Lim, Chu Sing; Sakharkar, Kishore R.
Biodegradation of polyethylene microplastics by the marine fungus Zalerion maritimum	Science of The Total Environment	10.1016/j.scitotenv.2017.02.017	https://linkinghub.elsevier.com/retrieve/pii/S0048969717302577	2017-05	2017	Paço, Ana; Duarte, Kátia; Da Costa, João P.; Santos, Patrícia S.M.; Pereira, R.; Pereira, M.E.; Freitas, Ana C.; Duarte, Armando C.; Rocha-Santos, Teresa A.P.
Biodegradation of polystyrene by bacteria from the soil in common environments	Journal of Hazardous Materials	10.1016/j.jhazmat.2021.126239	https://linkinghub.elsevier.com/retrieve/pii/S0304389421012036	2021-08	2021	Kim, Hyeong-Woo; Jo, Jin Hui; Kim, Ye-Bin; Le, Thien-Kim; Cho, Chul-Woong; Yun, Chul-Ho; Chi, Won Seok; Yeom, Soo-Jin
Biodegradation of polystyrene by deep-sea Bacillus paralicheniformis G1 and genome analysis	Science of The Total Environment	10.1016/j.scitotenv.2021.145002	https://linkinghub.elsevier.com/retrieve/pii/S0048969721000681	2021-06	2021	Ganesh Kumar, A.; Hinduja, M.; Sujitha, K.; Nivedha Rajan, N.; Dharani, G.
Biodegradation study of Polyethylene and PVC using naturally occurring plastic degrading microbes	Archives of Microbiology	10.1007/s00203-022-03081-8	https://link.springer.com/10.1007/s00203-022-03081-8	2022-08	2022	Saeed, Saira; Iqbal, Atia; Deeba, Farah
Bioinformatics Analysis and Characterization of Highly Efficient Polyvinyl Alcohol (PVA)-Degrading Enzymes from the Novel PVA Degrader Stenotrophomonas rhizophila QL-P4	Applied and Environmental Microbiology	10.1128/AEM.01898-17	https://journals.asm.org/doi/10.1128/AEM.01898-17	2018-01	2018	Wei, Yahong; Fu, Jing; Wu, Jianying; Jia, Xinmiao; Zhou, Yunheng; Li, Cuidan; Dong, Mengxing; Wang, Shanshan; Zhang, Ju; Chen, Fei
Black Yeast Genomes Assembled from Plastic Fabric Metagenomes Reveal an Abundance of Hydrocarbon Degradation Genes	Microbiology Resource Announcements	10.1128/MRA.01459-20	https://journals.asm.org/doi/10.1128/MRA.01459-20	2021-04-08	2021	Radwan, Osman; Ruiz, Oscar N.
Caldimonas manganoxidans gen. nov., sp. nov., a poly(3-hydroxybutyrate)-degrading, manganese-oxidizing thermophile.	International Journal of Systematic and Evolutionary Microbiology	10.1099/00207713-52-3-895	https://www.microbiologyresearch.org/content/journal/ijsem/10.1099/00207713-52-3-895	2002-05-01	2002	Takeda, Minoru; Kamagata, Yoichi; Ghiorse, William C; Hanada, Satoshi; Koizumi, Jun-ichi
Carbon Catabolite Repression and Impranil Polyurethane Degradation in Pseudomonas protegens Strain Pf-5	Applied and Environmental Microbiology	10.1128/AEM.01448-16	https://journals.asm.org/doi/10.1128/AEM.01448-16	2016-10-15	2016	Hung, Chia-Suei; Zingarelli, Sandra; Nadeau, Lloyd J.; Biffinger, Justin C.; Drake, Carrie A.; Crouch, Audra L.; Barlow, Daniel E.; Russell, John N.; Crookes-Goodson, Wendy J.
Characterization and engineering of a plastic-degrading aromatic polyesterase	Proceedings of the National Academy of Sciences	10.1073/pnas.1718804115	https://pnas.org/doi/full/10.1073/pnas.1718804115	2018-05-08	2018	Austin, Harry P.; Allen, Mark D.; Donohoe, Bryon S.; Rorrer, Nicholas A.; Kearns, Fiona L.; Silveira, Rodrigo L.; Pollard, Benjamin C.; Dominick, Graham; Duman, Ramona; El Omari, Kamel; Mykhaylyk, Vitaliy; Wagner, Armin; Michener, William E.; Amore, Antonella; Skaf, Munir S.; Crowley, Michael F.; Thorne, Alan W.; Johnson, Christopher W.; Woodcock, H. Lee; McGeehan, John E.; Beckham, Gregg T.
Characterization of a cutinase from Myceliophthora thermophila and its application in polyester hydrolysis and deinking process	Process Biochemistry	10.1016/j.procbio.2017.11.021	https://linkinghub.elsevier.com/retrieve/pii/S1359511317314836	2018-03	2018	Yang, Shuya; Liu, Min; Long, Liangkun; Zhang, Rui; Ding, Shaojun
Characterization of a poly(butylene adipate- co -terephthalate) hydrolase from the aerobic mesophilic bacterium Bacillus pumilus	Polymer Degradation and Stability	10.1016/j.polymdegradstab.2017.01.006	https://linkinghub.elsevier.com/retrieve/pii/S014139101730006X	2017-03	2017	Muroi, Fumihiro; Tachibana, Yuya; Soulenthone, Phouvilay; Yamamoto, Kiriko; Mizuno, Tsukasa; Sakurai, Takanori; Kobayashi, Yukiko; Kasuya, Ken-ichi
Characterization of a poly(butylene adipate-co-terephthalate) hydrolase from the mesophilic actinobacteria Rhodococcus fascians	Polymer Degradation and Stability	10.1016/j.polymdegradstab.2021.109481	https://linkinghub.elsevier.com/retrieve/pii/S014139102100001X	2021-02	2021	Soulenthone, Phouvilay; Tachibana, Yuya; Suzuki, Miwa; Mizuno, Tsukasa; Ohta, Yukari; Kasuya, Ken-ichi
Comparative Genomics of Marine Bacteria from a Historically Defined Plastic Biodegradation Consortium with the Capacity to Biodegrade Polyhydroxyalkanoates	Microorganisms	10.3390/microorganisms9010186	https://www.mdpi.com/2076-2607/9/1/186	2021-01-16	2021	De Vogel, Fons A.; Schlundt, Cathleen; Stote, Robert E.; Ratto, Jo Ann; Amaral-Zettler, Linda A.
Complete genome of biodegradable plastics-decomposing Roseateles depolymerans KCTC 42856T (=61AT)	Journal of Biotechnology	10.1016/j.jbiotec.2016.01.012	https://linkinghub.elsevier.com/retrieve/pii/S0168165616300141	2016-02	2016	Lee, Sang-Heon; Choe, Hanna; Kim, Song-Gun; Park, Doo-Sang; Nasir, Arshan; Kim, Byung Kwon; Kim, Kyung Mo
Complete Genome Sequence and Characterization of a Polyethylene Biodegradation Strain, Streptomyces Albogriseolus LBX-2	Microorganisms	10.3390/microorganisms7100379	https://www.mdpi.com/2076-2607/7/10/379	2019-09-22	2019	Shao, Huanhuan; Chen, Meiju; Fei, Xueting; Zhang, Ronglin; Zhong, Yue; Ni, Weimin; Tao, Xiang; He, XinYi; Zhang, Erliang; Yong, Bin; Tan, Xuemei
Complete Genome Sequence of a Polypropylene Glycol-Degrading Strain, Microbacterium sp. No. 7	Genome Announcements	10.1128/genomeA.01400-15	https://journals.asm.org/doi/10.1128/genomeA.01400-15	2015-12-31	2015	Ohtsubo, Yoshiyuki; Nagata, Yuji; Numata, Mitsuru; Tsuchikane, Kieko; Hosoyama, Akira; Yamazoe, Atsushi; Tsuda, Masataka; Fujita, Nobuyuki; Kawai, Fusako
Complete genome sequence of marine Bacillus sp. Y-01, isolated from the plastics contamination in the Yellow Sea	Marine Genomics	10.1016/j.margen.2018.05.002	https://linkinghub.elsevier.com/retrieve/pii/S1874778718300849	2019-02	2019	Wang, Xixi; Qu, Changfeng; Wang, Wenyu; Zheng, Zhou; Liu, Fangming; An, Meiling; Miao, Jinlai
Complete Genome Sequence of Polypropylene Glycol- and Polyethylene Glycol-Degrading Sphingopyxis macrogoltabida Strain EY-1	Genome Announcements	10.1128/genomeA.01399-15	https://journals.asm.org/doi/10.1128/genomeA.01399-15	2015-12-31	2015	Ohtsubo, Yoshiyuki; Nagata, Yuji; Numata, Mitsuru; Tsuchikane, Kieko; Hosoyama, Akira; Yamazoe, Atsushi; Tsuda, Masataka; Fujita, Nobuyuki; Kawai, Fusako
Complete Genome Sequence of Sphingopyxis macrogoltabida Strain 203N (NBRC 111659), a Polyethylene Glycol Degrader	Genome Announcements	10.1128/genomeA.00529-16	https://journals.asm.org/doi/10.1128/genomeA.00529-16	2016-06-30	2016	Ohtsubo, Yoshiyuki; Nonoyama, Shouta; Nagata, Yuji; Numata, Mitsuru; Tsuchikane, Keiko; Hosoyama, Akira; Yamazoe, Atsushi; Tsuda, Masataka; Fujita, Nobuyuki; Kawai, Fusako
Complete Genome Sequence of Sphingopyxis sp. Strain PET50, a Potential Polyethylene Terephthalate (PET)-Degrading Bacterium Isolated from Compost	Microbiology Resource Announcements	10.1128/mra.00970-22	https://journals.asm.org/doi/10.1128/mra.00970-22	2023-01-24	2023	Lago-Maciel, Ana; Nielsen, Tue K.; Jensen, Kenneth; Nicolaisen, Mette H.; Hennessy, Rosanna C.
Complete genome sequence of the caprolactam-degrading bacterium Pseudomonas mosselii SJ10 isolated from wastewater of a nylon 6 production plant	Journal of Biotechnology	10.1016/j.jbiotec.2014.10.024	https://linkinghub.elsevier.com/retrieve/pii/S0168165614009328	2014-12	2014	Park, Gun-Seok; Chu, Ji-Hun; Hong, Sung-Jun; Kwak, Yunyoung; Khan, Abdur Rahim; Jung, Byung Kwon; Ullah, Ihsan; Shin, Jae-Ho
Complete genome sequence of Thermomonospora curvata type strain (B9T)	Standards in Genomic Sciences	10.4056/sigs.1453580	http://www.standardsingenomics.org/index.php/sigen/article/view/sigs.1453580	2011-02-20	2011	Chertkov, Olga; Sikorski, Johannes; Nolan, Matt; Lapidus, Alla; Lucas, Susan; Del Rio, Tijana Glavina; Tice, Hope; Cheng, Jan-Fang; Goodwin, Lynne; Pitluck, Sam; Liolios, Konstantinos; Ivanova, Natalia; Mavromatis, Konstantinos; Mikhailova, Natalia; Ovchinnikova, Galina; Pati, Amrita; Chen, Amy; Palaniappan, Krishna; Djao, Olivier D. Ngatchou; Land, Miriam; Hauser, Loren; Chang, Yun-Juan; Jeffrie…
Croceimicrobium hydrocarbonivorans gen. nov., sp. nov., a novel marine bacterium isolated from a bacterial consortium that degrades polyethylene terephthalate	International Journal of Systematic and Evolutionary Microbiology	10.1099/ijsem.0.004770	https://www.microbiologyresearch.org/content/journal/ijsem/10.1099/ijsem.0.004770	2021-04-13	2021	Liu, Renju; Lai, Qiliang; Gu, Li; Yan, Peisheng; Shao, Zongze
Crystallization and preliminary crystallographic analysis of poly(3-hydroxybutyrate) depolymerase from Bacillus thuringiensis	Acta Crystallographica Section F Structural Biology Communications	10.1107/S2053230X14019347	https://scripts.iucr.org/cgi-bin/paper?S2053230X14019347	2014-10-01	2014	Wang, Yung-Lin; Lin, Yi-Ting; Chen, Chia-Lin; Shaw, Gwo-Chyuan; Liaw, Shwu-Huey
Degradation of biodegradable plastic mulch films in soil environment by phylloplane fungi isolated from gramineous plants	AMB Express	10.1186/2191-0855-2-40	https://amb-express.springeropen.com/articles/10.1186/2191-0855-2-40	2012-12	2012	Koitabashi, Motoo; Noguchi, Masako T; Sameshima-Yamashita, Yuka; Hiradate, Syuntaro; Suzuki, Ken; Yoshida, Shigenobu; Watanabe, Takashi; Shinozaki, Yukiko; Tsushima, Seiya; Kitamoto, Hiroko K
Diaphorobacter nitroreducens gen. nov., sp. nov., a poly(3-hydroxybutyrate)-degrading denitrifying bacterium isolated from activated sludge.	The Journal of General and Applied Microbiology	10.2323/jgam.48.299	http://www.jstage.jst.go.jp/article/jgam/48/6/48_6_299/_article	2002	2002	Tabrez Khan, Shams; Hiraishi, Akira
Difference in environmental degradability between poly(ethylene succinate) and poly(3-hydroxybutyrate)	Journal of Polymer Research	10.1007/s10965-017-1383-4	http://link.springer.com/10.1007/s10965-017-1383-4	2017-12	2017	Suzuki, Miwa; Tachibana, Yuya; Kazahaya, Jun-ichiro; Takizawa, Reika; Muroi, Fumihiro; Kasuya, Ken-ichi
Draft Genome Sequence of <i>Brevibacillus borstelensis</i> cifa_chp40, a Thermophilic Strain Having Biotechnological Importance	Journal of Genomics	10.7150/jgen.14036	http://www.jgenomics.com/v04p0004.htm	2016	2016	Tripathy, Swetaleena; Padhi, Soumesh Kumar; Sen, Rinil; Maji, Ushajyoti; Samanta, Mrinal; Mohanty, Sriprakash; Maiti, Nikhil Kumar
Draft genome sequence of plastic degrading Bacillus sp. AIIW2 isolated from the Arabian ocean	Journal of Basic Microbiology	10.1002/jobm.202000416	https://onlinelibrary.wiley.com/doi/10.1002/jobm.202000416	2021-01	2021	Kumari, Alka; Bano, Nasreen; Chaudhary, Doongar R.; Jha, Bhavanath
Draft Genome Sequence of the Deep-Sea Bacterium Moritella sp. JT01 and Identification of Biotechnologically Relevant Genes	Marine Biotechnology	10.1007/s10126-017-9767-3	http://link.springer.com/10.1007/s10126-017-9767-3	2017-10	2017	Freitas, Robert Cardoso De; Odisi, Estácio Jussie; Kato, Chiaki; Da Silva, Marcus Adonai Castro; Lima, André Oliveira De Souza
Draft Genome Sequences of Five Environmental Bacterial Isolates That Degrade Polyethylene Terephthalate Plastic	Microbiology Resource Announcements	10.1128/MRA.00237-19	https://journals.asm.org/doi/10.1128/MRA.00237-19	2019-06-20	2019	León-Zayas, Rosa; Roberts, Cameron; Vague, Morgan; Mellies, Jay L.
Draft Genome Sequences of Nine Environmental Bacterial Isolates Colonizing Plastic	Microbiology Resource Announcements	10.1128/MRA.01485-20	https://journals.asm.org/doi/10.1128/MRA.01485-20	2021-03-18	2021	Borre, Ingrid; Sonnenschein, Eva C.
Effective enhancement of polylactic acid-degrading enzyme production by Amycolatopsis sp. strain SCM_MK2-4 using statistical and one-factor-at-a-time approaches	Preparative Biochemistry & Biotechnology	10.1080/10826068.2017.1315597	https://www.tandfonline.com/doi/full/10.1080/10826068.2017.1315597	2017-08-09	2017	Penkhrue, Watsana; Kanpiengjai, Apinun; Khanongnuch, Chartchai; Masaki, Kazuo; Pathom-Aree, Wasu; Punyodom, Winita; Lumyong, Saisamorn
Enzymatic Surface Hydrolysis of PET: Effect of Structural Diversity on Kinetic Properties of Cutinases from Thermobifida	Macromolecules	10.1021/ma200949p	https://pubs.acs.org/doi/10.1021/ma200949p	2011-06-28	2011	Herrero Acero, Enrique; Ribitsch, Doris; Steinkellner, Georg; Gruber, Karl; Greimel, Katrin; Eiteljoerg, Inge; Trotscha, Eva; Wei, Ren; Zimmermann, Wolfgang; Zinn, Manfred; Cavaco-Paulo, Artur; Freddi, Giuliano; Schwab, Helmut; Guebitz, Georg
Evidence of Polyethylene Biodegradation by Bacterial Strains from the Guts of Plastic-Eating Waxworms	Environmental Science & Technology	10.1021/es504038a	https://pubs.acs.org/doi/10.1021/es504038a	2014-12-02	2014	Yang, Jun; Yang, Yu; Wu, Wei-Min; Zhao, Jiao; Jiang, Lei
Expression of a Cutinase of Moniliophthora roreri with Polyester and PET-Plastic Residues Degradation Activity	Microbiology Spectrum	10.1128/Spectrum.00976-21	https://journals.asm.org/doi/10.1128/Spectrum.00976-21	2021-12-22	2021	Vázquez-Alcántara, Laura; Oliart-Ros, Rosa María; García-Bórquez, Arturo; Peña-Montes, Carolina
Finished Genome Sequence of a Polyurethane-Degrading Pseudomonas Isolate	Genome Announcements	10.1128/genomeA.00084-18	https://journals.asm.org/doi/10.1128/genomeA.00084-18	2018-03	2018	Stamps, Blake W.; Zingarelli, Sandra; Hung, Chia-Suei; Drake, Carrie A.; Varaljay, Vanessa A.; Stevenson, Bradley S.; Crookes-Goodson, Wendy J.
Functional characterization and structural modeling of synthetic polyester-degrading hydrolases from Thermomonospora curvata	AMB Express	10.1186/s13568-014-0044-9	https://amb-express.springeropen.com/articles/10.1186/s13568-014-0044-9	2014-12	2014	Wei, Ren; Oeser, Thorsten; Then, Johannes; Kühn, Nancy; Barth, Markus; Schmidt, Juliane; Zimmermann, Wolfgang
Genome Annotation of Poly(lactic acid) Degrading Pseudomonas aeruginosa, Sphingobacterium sp. and Geobacillus sp.	International Journal of Molecular Sciences	10.3390/ijms22147385	https://www.mdpi.com/1422-0067/22/14/7385	2021-07-10	2021	Satti, Sadia Mehmood; Castro-Aguirre, Edgar; Shah, Aamer Ali; Marsh, Terence L.; Auras, Rafael
Genome of Alcanivorax sp. 24: A hydrocarbon degrading bacterium isolated from marine plastic debris	Marine Genomics	10.1016/j.margen.2019.05.001	https://linkinghub.elsevier.com/retrieve/pii/S1874778719300911	2020-02	2020	Zadjelovic, V.; Gibson, M.I.; Dorador, C.; Christie-Oleza, J.A.
Genome sequence analysis and characterization of Bacillus altitudinis B12, a polylactic acid- and keratin-degrading bacterium	Molecular Genetics and Genomics	10.1007/s00438-022-01989-w	https://link.springer.com/10.1007/s00438-022-01989-w	2023-03	2023	Bordel, Sergio; Martín-González, Diego; Muñoz, Raúl; Santos-Beneit, Fernando
Genome Sequence of Cupriavidus campinensis Strain G5, a Member of a Bacterial Consortium Capable of Polyethylene Degradation	Microbiology Resource Announcements	10.1128/mra.00553-22	https://journals.asm.org/doi/10.1128/mra.00553-22	2022-10-20	2022	Schneider, Beate; Pfeiffer, Friedhelm; Dyall-Smith, Mike; Kunte, Hans-Jörg
Genome Sequence of Micromonospora aurantiaca Strain G9, a Member of a Bacterial Consortium Capable of Polyethylene Degradation	Microbiology Resource Announcements	10.1128/mra.01148-21	https://journals.asm.org/doi/10.1128/mra.01148-21	2022-05-19	2022	Schneider, Beate; Pfeiffer, Friedhelm; Dyall-Smith, Mike; Kunte, Hans-Jörg
Genome Sequence of Pseudomonas veronii Strain G2, a Member of a Bacterial Consortium Capable of Polyethylene Degradation	Microbiology Resource Announcements	10.1128/mra.00365-22	https://journals.asm.org/doi/10.1128/mra.00365-22	2022-06-16	2022	Schneider, Beate; Pfeiffer, Friedhelm; Dyall-Smith, Mike; Kunte, Hans-Jörg
Hydrolysis of Ionic Phthalic Acid Based Polyesters by Wastewater Microorganisms and Their Enzymes	Environmental Science & Technology	10.1021/acs.est.7b00062	https://pubs.acs.org/doi/10.1021/acs.est.7b00062	2017-04-18	2017	Haernvall, Karolina; Zitzenbacher, Sabine; Wallig, Katrin; Yamamoto, Motonori; Schick, Michael Bernhard; Ribitsch, Doris; Guebitz, Georg M.
Identification and Biochemical Evidence of a Medium-Chain-Length Polyhydroxyalkanoate Depolymerase in the Bdellovibrio bacteriovorus Predatory Hydrolytic Arsenal	Applied and Environmental Microbiology	10.1128/AEM.01099-12	https://journals.asm.org/doi/10.1128/AEM.01099-12	2012-09	2012	Martínez, Virginia; De La Peña, Fernando; García-Hidalgo, Javier; De La Mata, Isabel; García, José Luis; Prieto, María Auxiliadora
Identification and characterization of a novel extracellular polyhydroxyalkanoate depolymerase in the complete genome sequence of Undibacterium sp. KW1 and YM2 strains	PLOS ONE	10.1371/journal.pone.0232698	https://dx.plos.org/10.1371/journal.pone.0232698	2020-05-05	2020	Morohoshi, Tomohiro; Oi, Taishiro; Suzuki, Tomohiro; Sato, Shunsuke
Identification of natural rubber degradation gene in Rhizobacter gummiphilus NS21	Bioscience, Biotechnology, and Biochemistry	10.1080/09168451.2016.1263147	https://academic.oup.com/bbb/article/81/3/614/5938854	2017-03-04	2017	Kasai, Daisuke; Imai, Shunsuke; Asano, Shota; Tabata, Michiro; Iijima, So; Kamimura, Naofumi; Masai, Eiji; Fukuda, Masao
Inactivation of an intracellular poly-3-hydroxybutyrate depolymerase of Azotobacter vinelandii allows to obtain a polymer of uniform high molecular mass	Applied Microbiology and Biotechnology	10.1007/s00253-018-8806-y	http://link.springer.com/10.1007/s00253-018-8806-y	2018-03	2018	Adaya, Libertad; Millán, Modesto; Peña, Carlos; Jendrossek, Dieter; Espín, Guadalupe; Tinoco-Valencia, Raunel; Guzmán, Josefina; Pfeiffer, Daniel; Segura, Daniel
Isolation of a soil bacterium for remediation of polyurethane and low-density polyethylene: a promising tool towards sustainable cleanup of the environment	3 Biotech	10.1007/s13205-020-02592-9	https://link.springer.com/10.1007/s13205-020-02592-9	2021-01	2021	Roy, Rusha; Mukherjee, Goutam; Das Gupta, Anirban; Tribedi, Prosun; Sil, Alok Kumar
Large-scale phenotyping of 1,000 fungal strains for the degradation of non-natural, industrial compounds	Communications Biology	10.1038/s42003-021-02401-w	https://www.nature.com/articles/s42003-021-02401-w	2021-07-15	2021	Navarro, David; Chaduli, Delphine; Taussac, Sabine; Lesage-Meessen, Laurence; Grisel, Sacha; Haon, Mireille; Callac, Philippe; Courtecuisse, Régis; Decock, Cony; Dupont, Joëlle; Richard-Forget, Florence; Fournier, Jacques; Guinberteau, Jacques; Lechat, Christian; Moreau, Pierre-Arthur; Pinson-Gadais, Laetitia; Rivoire, Bernard; Sage, Lucile; Welti, Stéphane; Rosso, Marie-Noëlle; Berrin, Jean-Guy;…
Microbial degradation of low-density polyethylene and synthesis of polyhydroxyalkanoate polymers	Canadian Journal of Microbiology	10.1139/cjm-2018-0335	http://www.nrcresearchpress.com/doi/10.1139/cjm-2018-0335	2019-03	2019	Montazer, Zahra; Habibi Najafi, Mohammad B.; Levin, David B.
Microbial degradation of poly(d-3-hydroxybutyrate) by a new thermophilic Streptomyces isolate	Biotechnology Letters	10.1023/B:BILE.0000009453.81444.51	http://link.springer.com/10.1023/B:BILE.0000009453.81444.51	2004-01	2004	Calabia, Buenaventurada P.; Tokiwa, Yutaka
New Insights into the Function and Global Distribution of Polyethylene Terephthalate (PET)-Degrading Bacteria and Enzymes in Marine and Terrestrial Metagenomes	Applied and Environmental Microbiology	10.1128/AEM.02773-17	https://journals.asm.org/doi/10.1128/AEM.02773-17	2018-04-15	2018	Danso, Dominik; Schmeisser, Christel; Chow, Jennifer; Zimmermann, Wolfgang; Wei, Ren; Leggewie, Christian; Li, Xiangzhen; Hazen, Terry; Streit, Wolfgang R.
Nylon biodegradation by lignin-degrading fungi	Applied and Environmental Microbiology	10.1128/aem.63.1.329-331.1997	https://journals.asm.org/doi/10.1128/aem.63.1.329-331.1997	1997-01	1997	Deguchi, T; Kakezawa, M; Nishida, T
Plasticizer Degradation by Marine Bacterial Isolates: A Proteogenomic and Metabolomic Characterization	Environmental Science & Technology	10.1021/acs.est.9b05228	https://pubs.acs.org/doi/10.1021/acs.est.9b05228	2020-02-18	2020	Wright, Robyn J.; Bosch, Rafael; Gibson, Matthew I.; Christie-Oleza, Joseph A.
Poly(L-lactide) degradation by Saccharothrix waywayandensis	Biotechnology Letters	10.1023/A:1022450431193	http://link.springer.com/10.1023/A:1022450431193	2003	2003	Jarerat, Amnat; Tokiwa, Yutaka
Poly(L‐lactide)‐Degrading Activity in Various Actinomycetes	Macromolecular Bioscience	10.1002/mabi.200290001	https://onlinelibrary.wiley.com/doi/10.1002/mabi.200290001	2002-12	2002	Jarerat, Amnat; Pranamuda, Hardaning; Tokiwa, Yutaka
Polyhydroxybutyrate (PHB) biodegradation using bacterial strains with demonstrated and predicted PHB depolymerase activity	Applied Microbiology and Biotechnology	10.1007/s00253-018-9153-8	http://link.springer.com/10.1007/s00253-018-9153-8	2018-09	2018	Martínez-Tobón, Diana Isabel; Gul, Maryam; Elias, Anastasia Leila; Sauvageau, Dominic
Polystyrene Degradation by Exiguobacterium sp. RIT 594: Preliminary Evidence for a Pathway Containing an Atypical Oxygenase	Microorganisms	10.3390/microorganisms10081619	https://www.mdpi.com/2076-2607/10/8/1619	2022-08-10	2022	Parthasarathy, Anutthaman; Miranda, Renata Rezende; Eddingsaas, Nathan C.; Chu, Jonathan; Freezman, Ian M.; Tyler, Anna C.; Hudson, André O.
Polyvinyl chloride biodegradation by Pseudomonas citronellolis and Bacillus flexus	New Biotechnology	10.1016/j.nbt.2019.04.005	https://linkinghub.elsevier.com/retrieve/pii/S1871678418301560	2019-09	2019	Giacomucci, Lucia; Raddadi, Noura; Soccio, Michelina; Lotti, Nadia; Fava, Fabio
Polyvinyl chloride degradation by a bacterium isolated from the gut of insect larvae	Nature Communications	10.1038/s41467-022-32903-y	https://www.nature.com/articles/s41467-022-32903-y	2022-09-12	2022	Zhang, Zhe; Peng, Haoran; Yang, Dongchen; Zhang, Guoqing; Zhang, Jinlin; Ju, Feng
Portibacter marinus sp. nov., isolated from the sediment on the surface of plastics and proposal of a novel genus Neolewinella gen. nov. based on the genome-based phylogeny of the family Lewinellaceae	International Journal of Systematic and Evolutionary Microbiology	10.1099/ijsem.0.005561	https://www.microbiologyresearch.org/content/journal/ijsem/10.1099/ijsem.0.005561	2022-11-02	2022	Huang, Zhaobin; Hong, Qianling; Lai, Qiliang; Zhang, Qiufang
Properties of a Novel Intracellular Poly(3-Hydroxybutyrate) Depolymerase with High Specific Activity (PhaZd) in Wautersia eutropha H16	Journal of Bacteriology	10.1128/JB.187.20.6982-6990.2005	https://journals.asm.org/doi/10.1128/JB.187.20.6982-6990.2005	2005-10-15	2005	Abe, Tomoko; Kobayashi, Teruyuki; Saito, Terumi
Pseudomonas aeruginosa Initiates a Rapid and Specific Transcriptional Response during Surface Attachment	Journal of Bacteriology	10.1128/jb.00086-22	https://journals.asm.org/doi/10.1128/jb.00086-22	2022-05-17	2022	Jones, Christopher J.; Grotewold, Nikolas; Wozniak, Daniel J.; Gloag, Erin S.
Purification and characterization of a biodegradable plastic-degrading enzyme from Aspergillus oryzae	Applied Microbiology and Biotechnology	10.1007/s00253-004-1853-6	http://link.springer.com/10.1007/s00253-004-1853-6	2005-06	2005	Maeda, Hiroshi; Yamagata, Youhei; Abe, Keietsu; Hasegawa, Fumihiko; Machida, Masayuki; Ishioka, Ryoji; Gomi, Katsuya; Nakajima, Tasuku
Ralstonia eutropha H16 Encodes Two and Possibly Three Intracellular Poly[ -(−)-3-Hydroxybutyrate] Depolymerase Genes	Journal of Bacteriology	10.1128/JB.185.13.3788-3794.2003	https://journals.asm.org/doi/10.1128/JB.185.13.3788-3794.2003	2003-07	2003	York, Gregory M.; Lupberger, Joachim; Tian, Jiamin; Lawrence, Adam G.; Stubbe, JoAnne; Sinskey, Anthony J.
Rapid colonization and biodegradation of untreated commercial polyethylene wrap by a new strain of Bacillus velezensis C5	Journal of Environmental Management	10.1016/j.jenvman.2021.113848	https://linkinghub.elsevier.com/retrieve/pii/S0301479721019101	2022-01	2022	Liu, Xianrui; Zhang, Yiming; Sun, Qiufeng; Liu, Zihan; Zhao, Yilin; Fan, Aili; Su, Haijia
Rubber-Degrading Enzyme from a Bacterial Culture	Applied and Environmental Microbiology	10.1128/aem.56.1.269-274.1990	https://journals.asm.org/doi/10.1128/aem.56.1.269-274.1990	1990-01	1990	Tsuchii, Akio; Takeda, Kiyoshi
Selection and evaluation of microorganisms for biodegradation of agricultural plastic film	3 Biotech	10.1007/s13205-018-1329-5	http://link.springer.com/10.1007/s13205-018-1329-5	2018-07	2018	Zhang, Jing; Chen, Jing; Jia, Ruimin; Dun, Zhihen; Wang, Baotong; Hu, Xiaopin; Wang, Yang
Structural and functional studies of a Fusarium oxysporum cutinase with polyethylene terephthalate modification potential	Biochimica et Biophysica Acta (BBA) - General Subjects	10.1016/j.bbagen.2015.08.009	https://linkinghub.elsevier.com/retrieve/pii/S0304416515002184	2015-11	2015	Dimarogona, Maria; Nikolaivits, Efstratios; Kanelli, Maria; Christakopoulos, Paul; Sandgren, Mats; Topakas, Evangelos
Structural and Functional Studies of Aspergillus oryzae Cutinase: Enhanced Thermostability and Hydrolytic Activity of Synthetic Ester and Polyester Degradation	Journal of the American Chemical Society	10.1021/ja9046697	https://pubs.acs.org/doi/10.1021/ja9046697	2009-11-04	2009	Liu, Zhiqiang; Gosser, Yuying; Baker, Peter James; Ravee, Yaniv; Lu, Ziying; Alemu, Girum; Li, Huiguang; Butterfoss, Glenn L.; Kong, Xiang-Peng; Gross, Richard; Montclare, Jin Kim
Studies on the biodegradability of polythioester copolymers and homopolymers by polyhydroxyalkanoate (PHA)-degrading bacteria and PHA depolymerases	Archives of Microbiology	10.1007/s00203-004-0715-z	http://link.springer.com/10.1007/s00203-004-0715-z	2004-10	2004	Elbanna, Khaled; L�tke-Eversloh, Tina; Jendrossek, Dieter; Luftmann, Heinrich; Steinb�chel, Alexander
Surface association sensitizes Pseudomonas aeruginosa to quorum sensing	Nature Communications	10.1038/s41467-019-12153-1	https://www.nature.com/articles/s41467-019-12153-1	2019-09-11	2019	Chuang, Sara K.; Vrla, Geoffrey D.; Fröhlich, Kathrin S.; Gitai, Zemer
Thalassospira povalilytica sp. nov., a polyvinyl-alcohol-degrading marine bacterium	International Journal of Systematic and Evolutionary Microbiology	10.1099/ijs.0.058321-0	https://www.microbiologyresearch.org/content/journal/ijsem/10.1099/ijs.0.058321-0	2014-04-01	2014	Nogi, Yuichi; Yoshizumi, Masaki; Miyazaki, Masayuki
The Complete Genome Sequence of Cupriavidus metallidurans Strain CH34, a Master Survivalist in Harsh and Anthropogenic Environments	PLoS ONE	10.1371/journal.pone.0010433	https://dx.plos.org/10.1371/journal.pone.0010433	2010-05-05	2010	Janssen, Paul J.; Van Houdt, Rob; Moors, Hugo; Monsieurs, Pieter; Morin, Nicolas; Michaux, Arlette; Benotmane, Mohammed A.; Leys, Natalie; Vallaeys, Tatiana; Lapidus, Alla; Monchy, Sébastien; Médigue, Claudine; Taghavi, Safiyh; McCorkle, Sean; Dunn, John; Van Der Lelie, Daniël; Mergeay, Max
The role of nitrogen metabolism on polyethylene biodegradation	Journal of Hazardous Materials	10.1016/j.jhazmat.2022.128682	https://linkinghub.elsevier.com/retrieve/pii/S030438942200471X	2022-06	2022	Peixoto, Julianna; Vizzotto, Carla; Ramos, Alexandre; Alves, Gabriel; Steindorff, Andrei; Krüger, Ricardo
Three novel Rubripirellula species isolated from plastic particles submerged in the Baltic Sea and the estuary of the river Warnow in northern Germany	Antonie van Leeuwenhoek	10.1007/s10482-019-01368-3	http://link.springer.com/10.1007/s10482-019-01368-3	2020-12	2020	Kallscheuer, Nicolai; Jogler, Mareike; Wiegand, Sandra; Peeters, Stijn H.; Heuer, Anja; Boedeker, Christian; Jetten, Mike S. M.; Rohde, Manfred; Jogler, Christian
Toward Biorecycling: Isolation of a Soil Bacterium That Grows on a Polyurethane Oligomer and Monomer	Frontiers in Microbiology	10.3389/fmicb.2020.00404	https://www.frontiersin.org/article/10.3389/fmicb.2020.00404/full	2020-03-27	2020	Espinosa, María José Cárdenas; Blanco, Andrea Colina; Schmidgall, Tabea; Atanasoff-Kardjalieff, Anna Katharina; Kappelmeyer, Uwe; Tischler, Dirk; Pieper, Dietmar H.; Heipieper, Hermann J.; Eberlein, Christian
Transcriptomic analysis of Rhodococcus opacus R7 grown on polyethylene by RNA-seq	Scientific Reports	10.1038/s41598-021-00525-x	https://www.nature.com/articles/s41598-021-00525-x	2021-10-29	2021	Zampolli, Jessica; Orro, Alessandro; Manconi, Andrea; Ami, Diletta; Natalello, Antonino; Di Gennaro, Patrizia
Transcriptomics and Lipidomics of the Environmental Strain Rhodococcus ruber Point out Consumption Pathways and Potential Metabolic Bottlenecks for Polyethylene Degradation	Environmental Science & Technology	10.1021/acs.est.7b00846	https://pubs.acs.org/doi/10.1021/acs.est.7b00846	2017-05-02	2017	Gravouil, Kévin; Ferru-Clément, Romain; Colas, Steven; Helye, Reynald; Kadri, Linette; Bourdeau, Ludivine; Moumen, Bouziane; Mercier, Anne; Ferreira, Thierry
Utilization of a Cyclic Dimer and Linear Oligomers of ε-Aminocaproic Acid by Achrornobacter guttatus KI 72	Agricultural and Biological Chemistry	10.1080/00021369.1975.10861757	https://academic.oup.com/bbb/article/39/6/1219-1223/5973080	1975-06	1975	Kinoshita, Shinichi; Kageyama, Sadao; Iba, Kazuhiko; Yamada, Yasuhiro; Okada, Hirosuke
Whole-genome sequence-based analysis of the Paenibacillus aquistagni strain DK1, a polyethylene-degrading bacterium isolated from landfill	World Journal of Microbiology and Biotechnology	10.1007/s11274-021-03045-y	https://link.springer.com/10.1007/s11274-021-03045-y	2021-05	2021	Furlan, João Pedro Rueda; Lopes, Ralf; Stehling, Eliana Guedes
