# Supplementary material for: Potential routes of plastics biotransformation involving novel plastizymes revealed by global multi-omic analysis of plastic associated microbes
Source: Sci Rep. 2024 Apr 16;14:8798. doi: 10.1038/s41598-024-59279-x (PMC11021508; doi:10.1038/s41598-024-59279-x)
Supplement: Supplementary file 4 — Supplementary Information 4. [file 41598_2024_59279_MOESM4_ESM.xlsx]

## Sheet: Sheet1
qseqid	sseqid	pident	length	mismatch	gapopen	qstart	qend	sstart	send	evalue	bitscore	qcovhsp	scovhsp	genome	StudyID	group	domain	phylum	class	order	family	genus	species
S07_23w1491_mtb_idb_n.8~PLCLDH_15035	BAF98449.1|PlasticDB;00035||PEG_aldehyde_dehydrogenase||Streptomyces_sp.||PEG	59.6	384	155	0	3	386	83	466	1.78e-165	466	97	82.2	S07_23w1491_mtb_idb_n.8	S07	current_study_MAGs	d__Bacteria	p__Proteobacteria	c__Alphaproteobacteria	o__Caulobacterales	f__Hyphomonadaceae	g__Henriciella	s__unclassified S07_23w1491_mtb_idb_n.8
OceanDNA-b23497~FNGEEE_13990	BAF98449.1|PlasticDB;00035||PEG_aldehyde_dehydrogenase||Streptomyces_sp.||PEG	59.4	431	175	0	2	432	36	466	2.7e-184	516	97.5	92.3	OceanDNA-b23497	OceanDNA	biofilm_OceanDNA_MAGs	d__Bacteria	p__Proteobacteria	c__Alphaproteobacteria	o__Caulobacterales	f__Hyphomonadaceae	g__Henriciella	s__unclassified OceanDNA-b23497
S03_8h9866_mtb_spa_t.8~FJINOH_02350	BAF98449.1|PlasticDB;00035||PEG_aldehyde_dehydrogenase||Streptomyces_sp.||PEG	58.8	466	192	0	1	466	1	466	7.11e-198	552	98.1	99.8	S03_8h9866_mtb_spa_t.8	S03	current_study_MAGs	d__Bacteria	p__Proteobacteria	c__Alphaproteobacteria	o__Caulobacterales	f__Hyphomonadaceae	g__Henriciella	s__unclassified S03_8h9866_mtb_spa_t.8
OceanDNA-b23517~OHIEID_12750	BAF98449.1|PlasticDB;00035||PEG_aldehyde_dehydrogenase||Streptomyces_sp.||PEG	58.8	466	192	0	1	466	1	466	9.25e-194	541	97.9	99.8	OceanDNA-b23517	OceanDNA	biofilm_OceanDNA_MAGs	d__Bacteria	p__Proteobacteria	c__Alphaproteobacteria	o__Caulobacterales	f__Hyphomonadaceae	g__Henriciella	s__unclassified OceanDNA-b23517
OceanDNA-b23490~HKOPIM_10175	BAF98449.1|PlasticDB;00035||PEG_aldehyde_dehydrogenase||Streptomyces_sp.||PEG	58.6	466	193	0	1	466	1	466	1.98e-195	546	97.9	99.8	OceanDNA-b23490	OceanDNA	biofilm_OceanDNA_MAGs	d__Bacteria	p__Proteobacteria	c__Alphaproteobacteria	o__Caulobacterales	f__Hyphomonadaceae	g__Henriciella	s__unclassified OceanDNA-b23490
OceanDNA-b23495~HHGGHC_03815	BAF98449.1|PlasticDB;00035||PEG_aldehyde_dehydrogenase||Streptomyces_sp.||PEG	58.6	466	193	0	1	466	1	466	1.98e-195	546	97.9	99.8	OceanDNA-b23495	OceanDNA	biofilm_OceanDNA_MAGs	d__Bacteria	p__Proteobacteria	c__Alphaproteobacteria	o__Caulobacterales	f__Hyphomonadaceae	g__Henriciella	s__unclassified OceanDNA-b23495
OceanDNA-b23491~HGNDAC_13105	BAF98449.1|PlasticDB;00035||PEG_aldehyde_dehydrogenase||Streptomyces_sp.||PEG	58.6	466	193	0	1	466	1	466	1.98e-195	546	97.9	99.8	OceanDNA-b23491	OceanDNA	biofilm_OceanDNA_MAGs	d__Bacteria	p__Proteobacteria	c__Alphaproteobacteria	o__Caulobacterales	f__Hyphomonadaceae	g__Henriciella	s__unclassified OceanDNA-b23491
OceanDNA-b23492~FGKDCO_02140	BAF98449.1|PlasticDB;00035||PEG_aldehyde_dehydrogenase||Streptomyces_sp.||PEG	58.6	466	193	0	1	466	1	466	1.98e-195	546	97.9	99.8	OceanDNA-b23492	OceanDNA	biofilm_OceanDNA_MAGs	d__Bacteria	p__Proteobacteria	c__Alphaproteobacteria	o__Caulobacterales	f__Hyphomonadaceae	g__Henriciella	s__unclassified OceanDNA-b23492
OceanDNA-b23498~BGLBEE_00940	BAF98449.1|PlasticDB;00035||PEG_aldehyde_dehydrogenase||Streptomyces_sp.||PEG	58.6	466	193	0	1	466	1	466	1.98e-195	546	97.9	99.8	OceanDNA-b23498	OceanDNA	biofilm_OceanDNA_MAGs	d__Bacteria	p__Proteobacteria	c__Alphaproteobacteria	o__Caulobacterales	f__Hyphomonadaceae	g__Henriciella	s__unclassified OceanDNA-b23498
OceanDNA-b23493~HJGMBP_12685	BAF98449.1|PlasticDB;00035||PEG_aldehyde_dehydrogenase||Streptomyces_sp.||PEG	58.6	466	193	0	1	466	1	466	1.98e-195	546	97.9	99.8	OceanDNA-b23493	OceanDNA	biofilm_OceanDNA_MAGs	d__Bacteria	p__Proteobacteria	c__Alphaproteobacteria	o__Caulobacterales	f__Hyphomonadaceae	g__Henriciella	s__unclassified OceanDNA-b23493
OceanDNA-b23494~BJGEMD_09175	BAF98449.1|PlasticDB;00035||PEG_aldehyde_dehydrogenase||Streptomyces_sp.||PEG	58.6	466	193	0	1	466	1	466	1.98e-195	546	97.9	99.8	OceanDNA-b23494	OceanDNA	biofilm_OceanDNA_MAGs	d__Bacteria	p__Proteobacteria	c__Alphaproteobacteria	o__Caulobacterales	f__Hyphomonadaceae	g__Henriciella	s__unclassified OceanDNA-b23494
OceanDNA-b23496~NPPBND_12565	BAF98449.1|PlasticDB;00035||PEG_aldehyde_dehydrogenase||Streptomyces_sp.||PEG	58.6	466	193	0	1	466	1	466	1.98e-195	546	97.9	99.8	OceanDNA-b23496	OceanDNA	biofilm_OceanDNA_MAGs	d__Bacteria	p__Proteobacteria	c__Alphaproteobacteria	o__Caulobacterales	f__Hyphomonadaceae	g__Henriciella	s__unclassified OceanDNA-b23496
OceanDNA-b23516~CCNFAN_06120	BAF98449.1|PlasticDB;00035||PEG_aldehyde_dehydrogenase||Streptomyces_sp.||PEG	58.4	466	194	0	1	466	1	466	2.4799999999999997e-191	535	97.9	99.8	OceanDNA-b23516	OceanDNA	biofilm_OceanDNA_MAGs	d__Bacteria	p__Proteobacteria	c__Alphaproteobacteria	o__Caulobacterales	f__Hyphomonadaceae	g__Henriciella	s__unclassified OceanDNA-b23516
S03_6f9864_mtb_idb_n.18~CBPEMC_01595	BAF98449.1|PlasticDB;00035||PEG_aldehyde_dehydrogenase||Streptomyces_sp.||PEG	58.4	466	194	0	1	466	1	466	3.0500000000000004e-192	538	97.9	99.8	S03_6f9864_mtb_idb_n.18	S03	current_study_MAGs	d__Bacteria	p__Proteobacteria	c__Alphaproteobacteria	o__Caulobacterales	f__Hyphomonadaceae	g__Henriciella	s__unclassified S03_6f9864_mtb_idb_n.18
S07_21u1489_mtb_idb_n.17~IBBJOC_16270	BAF98449.1|PlasticDB;00035||PEG_aldehyde_dehydrogenase||Streptomyces_sp.||PEG	58.2	466	195	0	1	466	1	466	2.15e-192	538	97.9	99.8	S07_21u1489_mtb_idb_n.17	S07	current_study_MAGs	d__Bacteria	p__Proteobacteria	c__Alphaproteobacteria	o__Caulobacterales	f__Hyphomonadaceae	g__Henriciella	s__unclassified S07_21u1489_mtb_idb_n.17
OceanDNA-b23521~AFFKJI_04520	BAF98449.1|PlasticDB;00035||PEG_aldehyde_dehydrogenase||Streptomyces_sp.||PEG	58.2	466	195	0	1	466	1	466	1.19e-191	536	98.1	99.8	OceanDNA-b23521	OceanDNA	OceanDNA_MAGs	d__Bacteria	p__Proteobacteria	c__Alphaproteobacteria	o__Caulobacterales	f__Hyphomonadaceae	g__Henriciella	s__Henriciella sp013214545
S07_18r1486_ros_spa_n.1~ODBOAG_00495	BAF98449.1|PlasticDB;00035||PEG_aldehyde_dehydrogenase||Streptomyces_sp.||PEG	57.9	466	196	0	1	466	1	466	4.32e-192	537	97.9	99.8	S07_18r1486_ros_spa_n.1	S07	current_study_MAGs	d__Bacteria	p__Proteobacteria	c__Alphaproteobacteria	o__Caulobacterales	f__Hyphomonadaceae	g__Henriciella	s__unclassified S07_18r1486_ros_spa_n.1
S18_30ad8632_mtb_spa_n.1~DDNCLC_04575	BAF98449.1|PlasticDB;00035||PEG_aldehyde_dehydrogenase||Streptomyces_sp.||PEG	57.9	466	196	0	1	466	1	466	3.51e-191	535	97.9	99.8	S18_30ad8632_mtb_spa_n.1	S18	current_study_MAGs	d__Bacteria	p__Proteobacteria	c__Alphaproteobacteria	o__Caulobacterales	f__Hyphomonadaceae	g__Henriciella	s__unclassified S18_30ad8632_mtb_spa_n.1
S03_5e9863_ros_idb_t.6_sub~ELBKDH_02455	BAF98449.1|PlasticDB;00035||PEG_aldehyde_dehydrogenase||Streptomyces_sp.||PEG	57.9	466	196	0	1	466	1	466	1.75e-191	536	97.9	99.8	S03_5e9863_ros_idb_t.6_sub	S03	current_study_MAGs	d__Bacteria	p__Proteobacteria	c__Alphaproteobacteria	o__Caulobacterales	f__Hyphomonadaceae	g__Henriciella	s__unclassified S03_5e9863_ros_idb_t.6_sub
OceanDNA-b23519~EMAGCJ_03460	BAF98449.1|PlasticDB;00035||PEG_aldehyde_dehydrogenase||Streptomyces_sp.||PEG	57.9	466	196	0	1	466	1	466	7.859999999999999e-190	531	98.1	99.8	OceanDNA-b23519	OceanDNA	OceanDNA_MAGs	d__Bacteria	p__Proteobacteria	c__Alphaproteobacteria	o__Caulobacterales	f__Hyphomonadaceae	g__Henriciella	s__Henriciella sp013213825
OceanDNA-b23499~BNIAIB_02755	BAF98449.1|PlasticDB;00035||PEG_aldehyde_dehydrogenase||Streptomyces_sp.||PEG	57.9	466	196	0	1	466	1	466	3.98e-195	545	97.9	99.8	OceanDNA-b23499	OceanDNA	biofilm_OceanDNA_MAGs	d__Bacteria	p__Proteobacteria	c__Alphaproteobacteria	o__Caulobacterales	f__Hyphomonadaceae	g__Henriciella	s__unclassified OceanDNA-b23499
S03_6f9864_mtb_spa_n.9~DIIFBK_10055	BAF98449.1|PlasticDB;00035||PEG_aldehyde_dehydrogenase||Streptomyces_sp.||PEG	57.9	466	196	0	1	466	1	466	9.4e-189	529	97.9	99.8	S03_6f9864_mtb_spa_n.9	S03	current_study_MAGs	d__Bacteria	p__Proteobacteria	c__Alphaproteobacteria	o__Caulobacterales	f__Hyphomonadaceae	g__Henriciella	s__unclassified S03_6f9864_mtb_spa_n.9
S18_44ar8646_mtb_spa_t.10~FOBJEH_11485	BAF98449.1|PlasticDB;00035||PEG_aldehyde_dehydrogenase||Streptomyces_sp.||PEG	57.7	466	197	0	1	466	1	466	3.39e-191	535	98.1	99.8	S18_44ar8646_mtb_spa_t.10	S18	current_study_MAGs	d__Bacteria	p__Proteobacteria	c__Alphaproteobacteria	o__Caulobacterales	f__Hyphomonadaceae	g__Henriciella	s__unclassified S18_44ar8646_mtb_spa_t.10
OceanDNA-b23502~ADKLMF_08940	BAF98449.1|PlasticDB;00035||PEG_aldehyde_dehydrogenase||Streptomyces_sp.||PEG	57.5	466	198	0	1	466	1	466	2.93e-192	538	98.1	99.8	OceanDNA-b23502	OceanDNA	biofilm_OceanDNA_MAGs	d__Bacteria	p__Proteobacteria	c__Alphaproteobacteria	o__Caulobacterales	f__Hyphomonadaceae	g__Henriciella	s__unclassified OceanDNA-b23502
OceanDNA-b23503~EOKAHO_00130	BAF98449.1|PlasticDB;00035||PEG_aldehyde_dehydrogenase||Streptomyces_sp.||PEG	57.5	466	198	0	1	466	1	466	2.93e-192	538	98.1	99.8	OceanDNA-b23503	OceanDNA	biofilm_OceanDNA_MAGs	d__Bacteria	p__Proteobacteria	c__Alphaproteobacteria	o__Caulobacterales	f__Hyphomonadaceae	g__Henriciella	s__unclassified OceanDNA-b23503
OceanDNA-b23508~IFLDKG_03755	BAF98449.1|PlasticDB;00035||PEG_aldehyde_dehydrogenase||Streptomyces_sp.||PEG	57.5	466	198	0	1	466	1	466	4.32e-192	537	97.9	99.8	OceanDNA-b23508	OceanDNA	OceanDNA_MAGs	d__Bacteria	p__Proteobacteria	c__Alphaproteobacteria	o__Caulobacterales	f__Hyphomonadaceae	g__Henriciella	s__Henriciella sp013213785
S18_44ar8646_mtb_spa_t.12~DHFODN_06010	BAF98449.1|PlasticDB;00035||PEG_aldehyde_dehydrogenase||Streptomyces_sp.||PEG	57.5	466	198	0	1	466	1	466	4.679999999999999e-189	530	97.9	99.8	S18_44ar8646_mtb_spa_t.12	S18	current_study_MAGs	d__Bacteria	p__Proteobacteria	c__Alphaproteobacteria	o__Caulobacterales	f__Hyphomonadaceae	g__Henriciella	s__unclassified S18_44ar8646_mtb_spa_t.12
OceanDNA-b23501~GPEOKJ_04335	BAF98449.1|PlasticDB;00035||PEG_aldehyde_dehydrogenase||Streptomyces_sp.||PEG	57.5	466	198	0	1	466	1	466	2.93e-192	538	98.1	99.8	OceanDNA-b23501	OceanDNA	biofilm_OceanDNA_MAGs	d__Bacteria	p__Proteobacteria	c__Alphaproteobacteria	o__Caulobacterales	f__Hyphomonadaceae	g__Henriciella	s__unclassified OceanDNA-b23501
OceanDNA-b23504~BKGAOC_05900	BAF98449.1|PlasticDB;00035||PEG_aldehyde_dehydrogenase||Streptomyces_sp.||PEG	57.5	466	198	0	1	466	1	466	2.93e-192	538	98.1	99.8	OceanDNA-b23504	OceanDNA	biofilm_OceanDNA_MAGs	d__Bacteria	p__Proteobacteria	c__Alphaproteobacteria	o__Caulobacterales	f__Hyphomonadaceae	g__Henriciella	s__unclassified OceanDNA-b23504
OceanDNA-b23500~AFGKBF_04085	BAF98449.1|PlasticDB;00035||PEG_aldehyde_dehydrogenase||Streptomyces_sp.||PEG	57.5	466	198	0	1	466	1	466	2.93e-192	538	98.1	99.8	OceanDNA-b23500	OceanDNA	biofilm_OceanDNA_MAGs	d__Bacteria	p__Proteobacteria	c__Alphaproteobacteria	o__Caulobacterales	f__Hyphomonadaceae	g__Henriciella	s__unclassified OceanDNA-b23500
S22_4d1151_mtb_idb_t.3~FGMKLF_12765	BAF98449.1|PlasticDB;00035||PEG_aldehyde_dehydrogenase||Streptomyces_sp.||PEG	57.3	466	199	0	1	466	1	466	6.22e-187	524	97.9	99.8	S22_4d1151_mtb_idb_t.3	S22	current_study_MAGs	d__Bacteria	p__Proteobacteria	c__Alphaproteobacteria	o__Caulobacterales	f__Hyphomonadaceae	g__Henriciella	s__unclassified S22_4d1151_mtb_idb_t.3
S07_18r1486_mtb_spa_t.17~GDNGBL_06685	BAF98449.1|PlasticDB;00035||PEG_aldehyde_dehydrogenase||Streptomyces_sp.||PEG	57.3	466	199	0	1	466	1	466	3.8e-188	527	97.9	99.8	S07_18r1486_mtb_spa_t.17	S07	current_study_MAGs	d__Bacteria	p__Proteobacteria	c__Alphaproteobacteria	o__Caulobacterales	f__Hyphomonadaceae	g__Henriciella	s__unclassified S07_18r1486_mtb_spa_t.17
OceanDNA-b23515~KMPBDK_03670	BAF98449.1|PlasticDB;00035||PEG_aldehyde_dehydrogenase||Streptomyces_sp.||PEG	57.3	466	199	0	1	466	1	466	4.05e-190	532	97.9	99.8	OceanDNA-b23515	OceanDNA	OceanDNA_MAGs	d__Bacteria	p__Proteobacteria	c__Alphaproteobacteria	o__Caulobacterales	f__Hyphomonadaceae	g__Henriciella	s__unclassified OceanDNA-b23515
OceanDNA-b23505~MLNICP_01310	BAF98449.1|PlasticDB;00035||PEG_aldehyde_dehydrogenase||Streptomyces_sp.||PEG	57.1	466	200	0	1	466	1	466	1.94e-190	533	98.1	99.8	OceanDNA-b23505	OceanDNA	biofilm_OceanDNA_MAGs	d__Bacteria	p__Proteobacteria	c__Alphaproteobacteria	o__Caulobacterales	f__Hyphomonadaceae	g__Henriciella	s__unclassified OceanDNA-b23505
OceanDNA-b23530~JFMBKE_00425	BAF98449.1|PlasticDB;00035||PEG_aldehyde_dehydrogenase||Streptomyces_sp.||PEG	56.8	468	200	2	1	468	1	466	1.45e-183	516	97.9	99.8	OceanDNA-b23530	OceanDNA	OceanDNA_MAGs	d__Bacteria	p__Proteobacteria	c__Alphaproteobacteria	o__Caulobacterales	f__Hyphomonadaceae	g__Henriciella	s__Henriciella sp002733705
S07_15o1483_mxb_idb_t.011_sub~LBALEP_09910	ACD16728.1|PAZy;GenBank;Burkholderia.phytofirmans.DSM17436	56.2	299	122	4	3	293	9	306	8.67e-118	335	99	94.3	S07_15o1483_mxb_idb_t.011_sub	S07	current_study_MAGs_cm2	d__Bacteria	p__Proteobacteria	c__Alphaproteobacteria	o__Caulobacterales	f__Hyphomonadaceae	g__Henriciella	s__unclassified S07_15o1483_mxb_idb_t.011_sub
OceanDNA-b23523~HHMFGO_01585	BAF98449.1|PlasticDB;00035||PEG_aldehyde_dehydrogenase||Streptomyces_sp.||PEG	56.2	468	203	2	1	468	1	466	2.22e-180	508	97.9	99.8	OceanDNA-b23523	OceanDNA	OceanDNA_MAGs	d__Bacteria	p__Proteobacteria	c__Alphaproteobacteria	o__Caulobacterales	f__Hyphomonadaceae	g__Henriciella	s__Henriciella algicola
OceanDNA-b23527~MLCLFA_04810	ACD16728.1|PAZy;GenBank;Burkholderia.phytofirmans.DSM17436	55.9	299	123	4	3	293	9	306	1.61e-120	342	99	94.3	OceanDNA-b23527	OceanDNA	OceanDNA_MAGs	d__Bacteria	p__Proteobacteria	c__Alphaproteobacteria	o__Caulobacterales	f__Hyphomonadaceae	g__Henriciella	s__Henriciella sp003576285
OceanDNA-b23527~MLCLFA_00295	Enzyme_102_YNP6_02150|PAZy;Manual;Metagenome-derived.no.obvious.affiliation,Enzyme.102	55.9	270	114	3	33	299	11	278	2.29e-98	294	50.6	90.5	OceanDNA-b23527	OceanDNA	OceanDNA_MAGs	d__Bacteria	p__Proteobacteria	c__Alphaproteobacteria	o__Caulobacterales	f__Hyphomonadaceae	g__Henriciella	s__Henriciella sp003576285
S07_23w1491_mtb_idb_n.8~PLCLDH_00650	ACD16728.1|PAZy;GenBank;Burkholderia.phytofirmans.DSM17436	55.9	299	123	4	3	293	9	306	7.509999999999999e-119	338	99	94.3	S07_23w1491_mtb_idb_n.8	S07	current_study_MAGs	d__Bacteria	p__Proteobacteria	c__Alphaproteobacteria	o__Caulobacterales	f__Hyphomonadaceae	g__Henriciella	s__unclassified S07_23w1491_mtb_idb_n.8
S03_6f9864_mtb_idb_n.18~CBPEMC_17140	ACD16728.1|PAZy;GenBank;Burkholderia.phytofirmans.DSM17436	55.9	299	123	4	3	293	9	306	1.74e-117	335	99	94.3	S03_6f9864_mtb_idb_n.18	S03	current_study_MAGs	d__Bacteria	p__Proteobacteria	c__Alphaproteobacteria	o__Caulobacterales	f__Hyphomonadaceae	g__Henriciella	s__unclassified S03_6f9864_mtb_idb_n.18
OceanDNA-b23525~CCDOMF_14570	BAF98449.1|PlasticDB;00035||PEG_aldehyde_dehydrogenase||Streptomyces_sp.||PEG	55.8	468	205	2	1	468	1	466	8.969999999999999e-180	506	97.9	99.8	OceanDNA-b23525	OceanDNA	OceanDNA_MAGs	d__Bacteria	p__Proteobacteria	c__Alphaproteobacteria	o__Caulobacterales	f__Hyphomonadaceae	g__Henriciella	s__unclassified OceanDNA-b23525
S07_18r1486_mtb_spa_t.17~GDNGBL_12815	ACD16728.1|PAZy;GenBank;Burkholderia.phytofirmans.DSM17436	55.5	299	124	4	3	293	9	306	3.2899999999999997e-115	329	99	94.3	S07_18r1486_mtb_spa_t.17	S07	current_study_MAGs	d__Bacteria	p__Proteobacteria	c__Alphaproteobacteria	o__Caulobacterales	f__Hyphomonadaceae	g__Henriciella	s__unclassified S07_18r1486_mtb_spa_t.17
S03_6f9864_mtb_idb_n.18~CBPEMC_07585	3HV_dehydrogenase_10.1128_AEM.03396-13|PlasticDB;00071||3HV_dehydrogenase||Paracoccus_denitrificans||P3HV_PHBV_PHA	55	258	112	1	2	259	6	259	3.29e-93	270	99.2	97.7	S03_6f9864_mtb_idb_n.18	S03	current_study_MAGs	d__Bacteria	p__Proteobacteria	c__Alphaproteobacteria	o__Caulobacterales	f__Hyphomonadaceae	g__Henriciella	s__unclassified S03_6f9864_mtb_idb_n.18
OceanDNA-b23523~HHMFGO_06205	3HV_dehydrogenase_10.1128_AEM.03396-13|PlasticDB;00071||3HV_dehydrogenase||Paracoccus_denitrificans||P3HV_PHBV_PHA	54.9	257	112	1	4	260	7	259	8.44e-94	271	98.5	97.3	OceanDNA-b23523	OceanDNA	OceanDNA_MAGs	d__Bacteria	p__Proteobacteria	c__Alphaproteobacteria	o__Caulobacterales	f__Hyphomonadaceae	g__Henriciella	s__Henriciella algicola
OceanDNA-b23501~GPEOKJ_00030	ACD16728.1|PAZy;GenBank;Burkholderia.phytofirmans.DSM17436	54.8	299	126	4	3	293	9	306	3.2899999999999997e-115	329	99	94.3	OceanDNA-b23501	OceanDNA	biofilm_OceanDNA_MAGs	d__Bacteria	p__Proteobacteria	c__Alphaproteobacteria	o__Caulobacterales	f__Hyphomonadaceae	g__Henriciella	s__unclassified OceanDNA-b23501
OceanDNA-b23504~BKGAOC_08985	ACD16728.1|PAZy;GenBank;Burkholderia.phytofirmans.DSM17436	54.8	299	126	4	3	293	9	306	3.2899999999999997e-115	329	99	94.3	OceanDNA-b23504	OceanDNA	biofilm_OceanDNA_MAGs	d__Bacteria	p__Proteobacteria	c__Alphaproteobacteria	o__Caulobacterales	f__Hyphomonadaceae	g__Henriciella	s__unclassified OceanDNA-b23504
OceanDNA-b23500~AFGKBF_03010	ACD16728.1|PAZy;GenBank;Burkholderia.phytofirmans.DSM17436	54.8	299	126	4	3	293	9	306	3.2899999999999997e-115	329	99	94.3	OceanDNA-b23500	OceanDNA	biofilm_OceanDNA_MAGs	d__Bacteria	p__Proteobacteria	c__Alphaproteobacteria	o__Caulobacterales	f__Hyphomonadaceae	g__Henriciella	s__unclassified OceanDNA-b23500
OceanDNA-b23503~EOKAHO_05650	ACD16728.1|PAZy;GenBank;Burkholderia.phytofirmans.DSM17436	54.8	299	126	4	3	293	9	306	3.2899999999999997e-115	329	99	94.3	OceanDNA-b23503	OceanDNA	biofilm_OceanDNA_MAGs	d__Bacteria	p__Proteobacteria	c__Alphaproteobacteria	o__Caulobacterales	f__Hyphomonadaceae	g__Henriciella	s__unclassified OceanDNA-b23503
OceanDNA-b23502~ADKLMF_11685	ACD16728.1|PAZy;GenBank;Burkholderia.phytofirmans.DSM17436	54.8	299	126	4	3	293	9	306	3.2899999999999997e-115	329	99	94.3	OceanDNA-b23502	OceanDNA	biofilm_OceanDNA_MAGs	d__Bacteria	p__Proteobacteria	c__Alphaproteobacteria	o__Caulobacterales	f__Hyphomonadaceae	g__Henriciella	s__unclassified OceanDNA-b23502
OceanDNA-b23524~DGAIGI_00680	3HV_dehydrogenase_10.1128_AEM.03396-13|PlasticDB;00071||3HV_dehydrogenase||Paracoccus_denitrificans||P3HV_PHBV_PHA	54.5	257	113	1	4	260	7	259	2.25e-91	265	98.5	97.3	OceanDNA-b23524	OceanDNA	OceanDNA_MAGs	d__Bacteria	p__Proteobacteria	c__Alphaproteobacteria	o__Caulobacterales	f__Hyphomonadaceae	g__Henriciella	s__Henriciella sp012960415
S22_4d1151_mtb_idb_t.3~FGMKLF_14075	ACD16728.1|PAZy;GenBank;Burkholderia.phytofirmans.DSM17436	54.5	299	127	4	3	293	9	306	1.64e-115	330	99	94.3	S22_4d1151_mtb_idb_t.3	S22	current_study_MAGs	d__Bacteria	p__Proteobacteria	c__Alphaproteobacteria	o__Caulobacterales	f__Hyphomonadaceae	g__Henriciella	s__unclassified S22_4d1151_mtb_idb_t.3
OceanDNA-b23502~ADKLMF_01220	3HV_dehydrogenase_10.1128_AEM.03396-13|PlasticDB;00071||3HV_dehydrogenase||Paracoccus_denitrificans||P3HV_PHBV_PHA	54.3	258	114	1	2	259	6	259	6.19e-91	264	99.2	97.7	OceanDNA-b23502	OceanDNA	biofilm_OceanDNA_MAGs	d__Bacteria	p__Proteobacteria	c__Alphaproteobacteria	o__Caulobacterales	f__Hyphomonadaceae	g__Henriciella	s__unclassified OceanDNA-b23502
OceanDNA-b23525~CCDOMF_02585	3HV_dehydrogenase_10.1128_AEM.03396-13|PlasticDB;00071||3HV_dehydrogenase||Paracoccus_denitrificans||P3HV_PHBV_PHA	54.3	256	113	1	5	260	8	259	2.59e-90	262	98.1	96.9	OceanDNA-b23525	OceanDNA	OceanDNA_MAGs	d__Bacteria	p__Proteobacteria	c__Alphaproteobacteria	o__Caulobacterales	f__Hyphomonadaceae	g__Henriciella	s__unclassified OceanDNA-b23525
OceanDNA-b23501~GPEOKJ_01610	3HV_dehydrogenase_10.1128_AEM.03396-13|PlasticDB;00071||3HV_dehydrogenase||Paracoccus_denitrificans||P3HV_PHBV_PHA	54.3	258	114	1	2	259	6	259	6.19e-91	264	99.2	97.7	OceanDNA-b23501	OceanDNA	biofilm_OceanDNA_MAGs	d__Bacteria	p__Proteobacteria	c__Alphaproteobacteria	o__Caulobacterales	f__Hyphomonadaceae	g__Henriciella	s__unclassified OceanDNA-b23501
OceanDNA-b23503~EOKAHO_03105	3HV_dehydrogenase_10.1128_AEM.03396-13|PlasticDB;00071||3HV_dehydrogenase||Paracoccus_denitrificans||P3HV_PHBV_PHA	54.3	258	114	1	2	259	6	259	6.19e-91	264	99.2	97.7	OceanDNA-b23503	OceanDNA	biofilm_OceanDNA_MAGs	d__Bacteria	p__Proteobacteria	c__Alphaproteobacteria	o__Caulobacterales	f__Hyphomonadaceae	g__Henriciella	s__unclassified OceanDNA-b23503
OceanDNA-b23504~BKGAOC_00580	3HV_dehydrogenase_10.1128_AEM.03396-13|PlasticDB;00071||3HV_dehydrogenase||Paracoccus_denitrificans||P3HV_PHBV_PHA	54.3	258	114	1	2	259	6	259	6.19e-91	264	99.2	97.7	OceanDNA-b23504	OceanDNA	biofilm_OceanDNA_MAGs	d__Bacteria	p__Proteobacteria	c__Alphaproteobacteria	o__Caulobacterales	f__Hyphomonadaceae	g__Henriciella	s__unclassified OceanDNA-b23504
OceanDNA-b23524~DGAIGI_06020	WP_085690612.1|PlasticDB;00173||Esterase||Pseudomonas_sp.||PET	54.1	338	150	2	1	334	77	413	2.21e-127	365	99.7	154	OceanDNA-b23524	OceanDNA	OceanDNA_MAGs	d__Bacteria	p__Proteobacteria	c__Alphaproteobacteria	o__Caulobacterales	f__Hyphomonadaceae	g__Henriciella	s__Henriciella sp012960415
OceanDNA-b23524~DGAIGI_06020	AHG30919.1|PAZy;GenBank;Marine.metagenome,esterase,MGS0010.(KF801579)	54.1	338	150	2	1	334	77	413	2.21e-127	365	99.7	81.4	OceanDNA-b23524	OceanDNA	OceanDNA_MAGs	d__Bacteria	p__Proteobacteria	c__Alphaproteobacteria	o__Caulobacterales	f__Hyphomonadaceae	g__Henriciella	s__Henriciella sp012960415
OceanDNA-b23527~MLCLFA_09140	WP_085690612.1|PlasticDB;00173||Esterase||Pseudomonas_sp.||PET	54	404	180	3	11	410	12	413	9.08e-152	430	97.3	184	OceanDNA-b23527	OceanDNA	OceanDNA_MAGs	d__Bacteria	p__Proteobacteria	c__Alphaproteobacteria	o__Caulobacterales	f__Hyphomonadaceae	g__Henriciella	s__Henriciella sp003576285
OceanDNA-b23527~MLCLFA_09140	AHG30919.1|PAZy;GenBank;Marine.metagenome,esterase,MGS0010.(KF801579)	54	404	180	3	11	410	12	413	9.08e-152	430	97.3	97.1	OceanDNA-b23527	OceanDNA	OceanDNA_MAGs	d__Bacteria	p__Proteobacteria	c__Alphaproteobacteria	o__Caulobacterales	f__Hyphomonadaceae	g__Henriciella	s__Henriciella sp003576285
S18_41ao8643_mtb_idb_t.15~JAOICK_11145	3HV_dehydrogenase_10.1128_AEM.03396-13|PlasticDB;00071||3HV_dehydrogenase||Paracoccus_denitrificans||P3HV_PHBV_PHA	53.9	258	115	1	2	259	6	259	1.53e-91	265	99.2	97.7	S18_41ao8643_mtb_idb_t.15	S18	current_study_MAGs	d__Bacteria	p__Proteobacteria	c__Alphaproteobacteria	o__Caulobacterales	f__Hyphomonadaceae	g__Henriciella	s__unclassified S18_41ao8643_mtb_idb_t.15
OceanDNA-b23496~NPPBND_12825	AHG30919.1|PAZy;GenBank;Marine.metagenome,esterase,MGS0010.(KF801579)	53.9	406	181	3	10	411	10	413	1.65e-147	419	97.6	97.6	OceanDNA-b23496	OceanDNA	biofilm_OceanDNA_MAGs	d__Bacteria	p__Proteobacteria	c__Alphaproteobacteria	o__Caulobacterales	f__Hyphomonadaceae	g__Henriciella	s__unclassified OceanDNA-b23496
OceanDNA-b23496~NPPBND_12825	WP_085690612.1|PlasticDB;00173||Esterase||Pseudomonas_sp.||PET	53.9	406	181	3	10	411	10	413	1.65e-147	419	97.6	185	OceanDNA-b23496	OceanDNA	biofilm_OceanDNA_MAGs	d__Bacteria	p__Proteobacteria	c__Alphaproteobacteria	o__Caulobacterales	f__Hyphomonadaceae	g__Henriciella	s__unclassified OceanDNA-b23496
OceanDNA-b23500~AFGKBF_11610	3HV_dehydrogenase_10.1128_AEM.03396-13|PlasticDB;00071||3HV_dehydrogenase||Paracoccus_denitrificans||P3HV_PHBV_PHA	53.9	258	115	1	2	259	6	259	1.24e-90	263	99.2	97.7	OceanDNA-b23500	OceanDNA	biofilm_OceanDNA_MAGs	d__Bacteria	p__Proteobacteria	c__Alphaproteobacteria	o__Caulobacterales	f__Hyphomonadaceae	g__Henriciella	s__unclassified OceanDNA-b23500
S22_4d1151_mtb_idb_t.3~FGMKLF_01730	3HV_dehydrogenase_10.1128_AEM.03396-13|PlasticDB;00071||3HV_dehydrogenase||Paracoccus_denitrificans||P3HV_PHBV_PHA	53.9	258	115	1	2	259	6	259	2.5e-90	262	99.2	97.7	S22_4d1151_mtb_idb_t.3	S22	current_study_MAGs	d__Bacteria	p__Proteobacteria	c__Alphaproteobacteria	o__Caulobacterales	f__Hyphomonadaceae	g__Henriciella	s__unclassified S22_4d1151_mtb_idb_t.3
OceanDNA-b23521~AFFKJI_07535	3HV_dehydrogenase_10.1128_AEM.03396-13|PlasticDB;00071||3HV_dehydrogenase||Paracoccus_denitrificans||P3HV_PHBV_PHA	53.9	258	115	1	2	259	6	259	5.02e-90	261	99.2	97.7	OceanDNA-b23521	OceanDNA	OceanDNA_MAGs	d__Bacteria	p__Proteobacteria	c__Alphaproteobacteria	o__Caulobacterales	f__Hyphomonadaceae	g__Henriciella	s__Henriciella sp013214545
OceanDNA-b23492~FGKDCO_02815	AHG30919.1|PAZy;GenBank;Marine.metagenome,esterase,MGS0010.(KF801579)	53.9	406	181	3	10	411	10	413	1.65e-147	419	97.6	97.6	OceanDNA-b23492	OceanDNA	biofilm_OceanDNA_MAGs	d__Bacteria	p__Proteobacteria	c__Alphaproteobacteria	o__Caulobacterales	f__Hyphomonadaceae	g__Henriciella	s__unclassified OceanDNA-b23492
OceanDNA-b23494~BJGEMD_08965	WP_085690612.1|PlasticDB;00173||Esterase||Pseudomonas_sp.||PET	53.9	406	181	3	10	411	10	413	1.65e-147	419	97.6	185	OceanDNA-b23494	OceanDNA	biofilm_OceanDNA_MAGs	d__Bacteria	p__Proteobacteria	c__Alphaproteobacteria	o__Caulobacterales	f__Hyphomonadaceae	g__Henriciella	s__unclassified OceanDNA-b23494
OceanDNA-b23494~BJGEMD_08965	AHG30919.1|PAZy;GenBank;Marine.metagenome,esterase,MGS0010.(KF801579)	53.9	406	181	3	10	411	10	413	1.65e-147	419	97.6	97.6	OceanDNA-b23494	OceanDNA	biofilm_OceanDNA_MAGs	d__Bacteria	p__Proteobacteria	c__Alphaproteobacteria	o__Caulobacterales	f__Hyphomonadaceae	g__Henriciella	s__unclassified OceanDNA-b23494
S03_8h9866_mtb_spa_t.8~FJINOH_09070	3HV_dehydrogenase_10.1128_AEM.03396-13|PlasticDB;00071||3HV_dehydrogenase||Paracoccus_denitrificans||P3HV_PHBV_PHA	53.9	258	115	1	2	259	6	259	8.2e-89	258	99.2	97.7	S03_8h9866_mtb_spa_t.8	S03	current_study_MAGs	d__Bacteria	p__Proteobacteria	c__Alphaproteobacteria	o__Caulobacterales	f__Hyphomonadaceae	g__Henriciella	s__unclassified S03_8h9866_mtb_spa_t.8
OceanDNA-b23492~FGKDCO_02815	WP_085690612.1|PlasticDB;00173||Esterase||Pseudomonas_sp.||PET	53.9	406	181	3	10	411	10	413	1.65e-147	419	97.6	185	OceanDNA-b23492	OceanDNA	biofilm_OceanDNA_MAGs	d__Bacteria	p__Proteobacteria	c__Alphaproteobacteria	o__Caulobacterales	f__Hyphomonadaceae	g__Henriciella	s__unclassified OceanDNA-b23492
OceanDNA-b23491~HGNDAC_06545	WP_085690612.1|PlasticDB;00173||Esterase||Pseudomonas_sp.||PET	53.9	406	181	3	10	411	10	413	1.65e-147	419	97.6	185	OceanDNA-b23491	OceanDNA	biofilm_OceanDNA_MAGs	d__Bacteria	p__Proteobacteria	c__Alphaproteobacteria	o__Caulobacterales	f__Hyphomonadaceae	g__Henriciella	s__unclassified OceanDNA-b23491
OceanDNA-b23491~HGNDAC_06545	AHG30919.1|PAZy;GenBank;Marine.metagenome,esterase,MGS0010.(KF801579)	53.9	406	181	3	10	411	10	413	1.65e-147	419	97.6	97.6	OceanDNA-b23491	OceanDNA	biofilm_OceanDNA_MAGs	d__Bacteria	p__Proteobacteria	c__Alphaproteobacteria	o__Caulobacterales	f__Hyphomonadaceae	g__Henriciella	s__unclassified OceanDNA-b23491
OceanDNA-b23495~HHGGHC_12085	AHG30919.1|PAZy;GenBank;Marine.metagenome,esterase,MGS0010.(KF801579)	53.9	406	181	3	10	411	10	413	1.65e-147	419	97.6	97.6	OceanDNA-b23495	OceanDNA	biofilm_OceanDNA_MAGs	d__Bacteria	p__Proteobacteria	c__Alphaproteobacteria	o__Caulobacterales	f__Hyphomonadaceae	g__Henriciella	s__unclassified OceanDNA-b23495
OceanDNA-b23495~HHGGHC_12085	WP_085690612.1|PlasticDB;00173||Esterase||Pseudomonas_sp.||PET	53.9	406	181	3	10	411	10	413	1.65e-147	419	97.6	185	OceanDNA-b23495	OceanDNA	biofilm_OceanDNA_MAGs	d__Bacteria	p__Proteobacteria	c__Alphaproteobacteria	o__Caulobacterales	f__Hyphomonadaceae	g__Henriciella	s__unclassified OceanDNA-b23495
S03_8h9866_mtb_spa_n.18~FBNBGE_06065	3HV_dehydrogenase_10.1128_AEM.03396-13|PlasticDB;00071||3HV_dehydrogenase||Paracoccus_denitrificans||P3HV_PHBV_PHA	53.9	258	115	1	2	259	6	259	1.08e-91	266	99.2	97.7	S03_8h9866_mtb_spa_n.18	S03	current_study_MAGs	d__Bacteria	p__Proteobacteria	c__Alphaproteobacteria	o__Caulobacterales	f__Hyphomonadaceae	g__Henriciella	s__unclassified S03_8h9866_mtb_spa_n.18
OceanDNA-b23490~HKOPIM_05780	WP_085690612.1|PlasticDB;00173||Esterase||Pseudomonas_sp.||PET	53.9	406	181	3	10	411	10	413	1.65e-147	419	97.6	185	OceanDNA-b23490	OceanDNA	biofilm_OceanDNA_MAGs	d__Bacteria	p__Proteobacteria	c__Alphaproteobacteria	o__Caulobacterales	f__Hyphomonadaceae	g__Henriciella	s__unclassified OceanDNA-b23490
OceanDNA-b23490~HKOPIM_05780	AHG30919.1|PAZy;GenBank;Marine.metagenome,esterase,MGS0010.(KF801579)	53.9	406	181	3	10	411	10	413	1.65e-147	419	97.6	97.6	OceanDNA-b23490	OceanDNA	biofilm_OceanDNA_MAGs	d__Bacteria	p__Proteobacteria	c__Alphaproteobacteria	o__Caulobacterales	f__Hyphomonadaceae	g__Henriciella	s__unclassified OceanDNA-b23490
OceanDNA-b23493~HJGMBP_08325	AHG30919.1|PAZy;GenBank;Marine.metagenome,esterase,MGS0010.(KF801579)	53.9	406	181	3	10	411	10	413	1.65e-147	419	97.6	97.6	OceanDNA-b23493	OceanDNA	biofilm_OceanDNA_MAGs	d__Bacteria	p__Proteobacteria	c__Alphaproteobacteria	o__Caulobacterales	f__Hyphomonadaceae	g__Henriciella	s__unclassified OceanDNA-b23493
OceanDNA-b23493~HJGMBP_08325	WP_085690612.1|PlasticDB;00173||Esterase||Pseudomonas_sp.||PET	53.9	406	181	3	10	411	10	413	1.65e-147	419	97.6	185	OceanDNA-b23493	OceanDNA	biofilm_OceanDNA_MAGs	d__Bacteria	p__Proteobacteria	c__Alphaproteobacteria	o__Caulobacterales	f__Hyphomonadaceae	g__Henriciella	s__unclassified OceanDNA-b23493
OceanDNA-b23498~BGLBEE_02715	AHG30919.1|PAZy;GenBank;Marine.metagenome,esterase,MGS0010.(KF801579)	53.9	406	181	3	10	411	10	413	1.65e-147	419	97.6	97.6	OceanDNA-b23498	OceanDNA	biofilm_OceanDNA_MAGs	d__Bacteria	p__Proteobacteria	c__Alphaproteobacteria	o__Caulobacterales	f__Hyphomonadaceae	g__Henriciella	s__unclassified OceanDNA-b23498
OceanDNA-b23498~BGLBEE_02715	WP_085690612.1|PlasticDB;00173||Esterase||Pseudomonas_sp.||PET	53.9	406	181	3	10	411	10	413	1.65e-147	419	97.6	185	OceanDNA-b23498	OceanDNA	biofilm_OceanDNA_MAGs	d__Bacteria	p__Proteobacteria	c__Alphaproteobacteria	o__Caulobacterales	f__Hyphomonadaceae	g__Henriciella	s__unclassified OceanDNA-b23498
OceanDNA-b23530~JFMBKE_04765	3HV_dehydrogenase_10.1128_AEM.03396-13|PlasticDB;00071||3HV_dehydrogenase||Paracoccus_denitrificans||P3HV_PHBV_PHA	53.7	257	115	1	4	260	7	259	2.0999999999999997e-89	260	98.5	97.3	OceanDNA-b23530	OceanDNA	OceanDNA_MAGs	d__Bacteria	p__Proteobacteria	c__Alphaproteobacteria	o__Caulobacterales	f__Hyphomonadaceae	g__Henriciella	s__Henriciella sp002733705
S09_2b3130_mtb_idb_t.12_sub~HHFAFE_06655	3HV_dehydrogenase_10.1128_AEM.03396-13|PlasticDB;00071||3HV_dehydrogenase||Paracoccus_denitrificans||P3HV_PHBV_PHA	53.5	258	116	1	2	259	6	259	1.4299999999999999e-89	260	99.2	97.7	S09_2b3130_mtb_idb_t.12_sub	S09	current_study_MAGs	d__Bacteria	p__Proteobacteria	c__Alphaproteobacteria	o__Caulobacterales	f__Hyphomonadaceae	g__Henriciella	s__unclassified S09_2b3130_mtb_idb_t.12_sub
S03_6f9864_mtb_spa_n.9~DIIFBK_03355	3HV_dehydrogenase_10.1128_AEM.03396-13|PlasticDB;00071||3HV_dehydrogenase||Paracoccus_denitrificans||P3HV_PHBV_PHA	53.5	258	116	1	2	259	6	259	4.36e-91	264	99.2	97.7	S03_6f9864_mtb_spa_n.9	S03	current_study_MAGs	d__Bacteria	p__Proteobacteria	c__Alphaproteobacteria	o__Caulobacterales	f__Hyphomonadaceae	g__Henriciella	s__unclassified S03_6f9864_mtb_spa_n.9
S18_44ar8646_mtb_spa_t.10~FOBJEH_02095	3HV_dehydrogenase_10.1128_AEM.03396-13|PlasticDB;00071||3HV_dehydrogenase||Paracoccus_denitrificans||P3HV_PHBV_PHA	53.5	258	116	1	2	259	6	259	4.6900000000000003e-88	256	99.2	97.7	S18_44ar8646_mtb_spa_t.10	S18	current_study_MAGs	d__Bacteria	p__Proteobacteria	c__Alphaproteobacteria	o__Caulobacterales	f__Hyphomonadaceae	g__Henriciella	s__unclassified S18_44ar8646_mtb_spa_t.10
S18_40an8642_mtb_idb_n.6_sub~KCLKGG_00940	3HV_dehydrogenase_10.1128_AEM.03396-13|PlasticDB;00071||3HV_dehydrogenase||Paracoccus_denitrificans||P3HV_PHBV_PHA	53.5	258	116	1	2	259	6	259	6.65e-88	256	99.2	97.7	S18_40an8642_mtb_idb_n.6_sub	S18	current_study_MAGs	d__Bacteria	p__Proteobacteria	c__Alphaproteobacteria	o__Caulobacterales	f__Hyphomonadaceae	g__Henriciella	s__unclassified S18_40an8642_mtb_idb_n.6_sub
OceanDNA-b23523~HHMFGO_05900	AHG30919.1|PAZy;GenBank;Marine.metagenome,esterase,MGS0010.(KF801579)	53.5	404	182	3	12	411	12	413	2.03e-148	422	97.1	97.1	OceanDNA-b23523	OceanDNA	OceanDNA_MAGs	d__Bacteria	p__Proteobacteria	c__Alphaproteobacteria	o__Caulobacterales	f__Hyphomonadaceae	g__Henriciella	s__Henriciella algicola
OceanDNA-b23517~OHIEID_12695	3HV_dehydrogenase_10.1128_AEM.03396-13|PlasticDB;00071||3HV_dehydrogenase||Paracoccus_denitrificans||P3HV_PHBV_PHA	53.5	258	116	1	2	259	6	259	6.19e-91	264	99.2	97.7	OceanDNA-b23517	OceanDNA	biofilm_OceanDNA_MAGs	d__Bacteria	p__Proteobacteria	c__Alphaproteobacteria	o__Caulobacterales	f__Hyphomonadaceae	g__Henriciella	s__unclassified OceanDNA-b23517
OceanDNA-b23523~HHMFGO_05900	WP_085690612.1|PlasticDB;00173||Esterase||Pseudomonas_sp.||PET	53.5	404	182	3	12	411	12	413	2.03e-148	422	97.1	184	OceanDNA-b23523	OceanDNA	OceanDNA_MAGs	d__Bacteria	p__Proteobacteria	c__Alphaproteobacteria	o__Caulobacterales	f__Hyphomonadaceae	g__Henriciella	s__Henriciella algicola
S03_8h9866_mtb_spa_n.18~FBNBGE_12750	AHG30919.1|PAZy;GenBank;Marine.metagenome,esterase,MGS0010.(KF801579)	53.3	338	157	1	1	338	77	413	8.429999999999999e-131	374	99.7	81.4	S03_8h9866_mtb_spa_n.18	S03	current_study_MAGs	d__Bacteria	p__Proteobacteria	c__Alphaproteobacteria	o__Caulobacterales	f__Hyphomonadaceae	g__Henriciella	s__unclassified S03_8h9866_mtb_spa_n.18
S03_8h9866_mtb_spa_n.18~FBNBGE_12750	WP_085690612.1|PlasticDB;00173||Esterase||Pseudomonas_sp.||PET	53.3	338	157	1	1	338	77	413	8.429999999999999e-131	374	99.7	154	S03_8h9866_mtb_spa_n.18	S03	current_study_MAGs	d__Bacteria	p__Proteobacteria	c__Alphaproteobacteria	o__Caulobacterales	f__Hyphomonadaceae	g__Henriciella	s__unclassified S03_8h9866_mtb_spa_n.18
OceanDNA-b23530~JFMBKE_09890	AHG30919.1|PAZy;GenBank;Marine.metagenome,esterase,MGS0010.(KF801579)	53.2	404	183	3	12	411	12	413	1.53e-145	414	97.1	97.1	OceanDNA-b23530	OceanDNA	OceanDNA_MAGs	d__Bacteria	p__Proteobacteria	c__Alphaproteobacteria	o__Caulobacterales	f__Hyphomonadaceae	g__Henriciella	s__Henriciella sp002733705
OceanDNA-b23530~JFMBKE_09890	WP_085690612.1|PlasticDB;00173||Esterase||Pseudomonas_sp.||PET	53.2	404	183	3	12	411	12	413	1.53e-145	414	97.1	184	OceanDNA-b23530	OceanDNA	OceanDNA_MAGs	d__Bacteria	p__Proteobacteria	c__Alphaproteobacteria	o__Caulobacterales	f__Hyphomonadaceae	g__Henriciella	s__Henriciella sp002733705
OceanDNA-b23529~CAPEMN_06670	AHG30919.1|PlasticDB;00158||Esterase||Uncultured_bacterium||PLA	53.2	404	183	3	10	409	12	413	2.8699999999999997e-150	426	97.6	97.1	OceanDNA-b23529	OceanDNA	biofilm_OceanDNA_MAGs	d__Bacteria	p__Proteobacteria	c__Alphaproteobacteria	o__Caulobacterales	f__Hyphomonadaceae	g__Henriciella	s__Henriciella sp002172915
OceanDNA-b23525~CCDOMF_04735	AHG30919.1|PlasticDB;00158||Esterase||Uncultured_bacterium||PLA	53.2	404	183	3	12	411	12	413	3.31e-147	419	97.1	97.1	OceanDNA-b23525	OceanDNA	OceanDNA_MAGs	d__Bacteria	p__Proteobacteria	c__Alphaproteobacteria	o__Caulobacterales	f__Hyphomonadaceae	g__Henriciella	s__unclassified OceanDNA-b23525
S09_5e3133_mtb_mgt_t.4_sub~AGDLCK_02495	3HV_dehydrogenase_10.1128_AEM.03396-13|PlasticDB;00071||3HV_dehydrogenase||Paracoccus_denitrificans||P3HV_PHBV_PHA	53.1	258	117	1	2	259	6	259	8.2e-89	258	99.2	97.7	S09_5e3133_mtb_mgt_t.4_sub	S09	current_study_MAGs	d__Bacteria	p__Proteobacteria	c__Alphaproteobacteria	o__Caulobacterales	f__Hyphomonadaceae	g__Henriciella	s__unclassified S09_5e3133_mtb_mgt_t.4_sub
S07_18r1486_mtb_spa_t.17~GDNGBL_12400	3HV_dehydrogenase_10.1128_AEM.03396-13|PlasticDB;00071||3HV_dehydrogenase||Paracoccus_denitrificans||P3HV_PHBV_PHA	53.1	258	117	1	2	259	6	259	2.03e-89	260	99.2	97.7	S07_18r1486_mtb_spa_t.17	S07	current_study_MAGs	d__Bacteria	p__Proteobacteria	c__Alphaproteobacteria	o__Caulobacterales	f__Hyphomonadaceae	g__Henriciella	s__unclassified S07_18r1486_mtb_spa_t.17
OceanDNA-b23508~IFLDKG_03830	3HV_dehydrogenase_10.1128_AEM.03396-13|PlasticDB;00071||3HV_dehydrogenase||Paracoccus_denitrificans||P3HV_PHBV_PHA	53.1	258	117	1	2	259	6	259	8.2e-89	258	99.2	97.7	OceanDNA-b23508	OceanDNA	OceanDNA_MAGs	d__Bacteria	p__Proteobacteria	c__Alphaproteobacteria	o__Caulobacterales	f__Hyphomonadaceae	g__Henriciella	s__Henriciella sp013213785
S03_5e9863_ros_idb_t.6_sub~ELBKDH_01265	3HV_dehydrogenase_10.1128_AEM.03396-13|PlasticDB;00071||3HV_dehydrogenase||Paracoccus_denitrificans||P3HV_PHBV_PHA	53.1	258	117	1	2	259	6	259	2.5e-90	262	99.2	97.7	S03_5e9863_ros_idb_t.6_sub	S03	current_study_MAGs	d__Bacteria	p__Proteobacteria	c__Alphaproteobacteria	o__Caulobacterales	f__Hyphomonadaceae	g__Henriciella	s__unclassified S03_5e9863_ros_idb_t.6_sub
S18_30ad8632_mtb_spa_n.1~DDNCLC_04990	AHG30919.1|PAZy;GenBank;Marine.metagenome,esterase,MGS0010.(KF801579)	53.1	407	189	2	9	415	9	413	3.32e-153	434	97.8	97.8	S18_30ad8632_mtb_spa_n.1	S18	current_study_MAGs	d__Bacteria	p__Proteobacteria	c__Alphaproteobacteria	o__Caulobacterales	f__Hyphomonadaceae	g__Henriciella	s__unclassified S18_30ad8632_mtb_spa_n.1
S18_30ad8632_mtb_spa_n.1~DDNCLC_04990	WP_085690612.1|PlasticDB;00173||Esterase||Pseudomonas_sp.||PET	53.1	407	189	2	9	415	9	413	3.32e-153	434	97.8	185	S18_30ad8632_mtb_spa_n.1	S18	current_study_MAGs	d__Bacteria	p__Proteobacteria	c__Alphaproteobacteria	o__Caulobacterales	f__Hyphomonadaceae	g__Henriciella	s__unclassified S18_30ad8632_mtb_spa_n.1
S09_1a3129_mtb_mgt_t.8_sub~ECLFCI_02460	3HV_dehydrogenase_10.1128_AEM.03396-13|PlasticDB;00071||3HV_dehydrogenase||Paracoccus_denitrificans||P3HV_PHBV_PHA	53.1	258	117	1	2	259	6	259	8.2e-89	258	99.2	97.7	S09_1a3129_mtb_mgt_t.8_sub	S09	current_study_MAGs	d__Bacteria	p__Proteobacteria	c__Alphaproteobacteria	o__Caulobacterales	f__Hyphomonadaceae	g__Henriciella	s__unclassified S09_1a3129_mtb_mgt_t.8_sub
S18_44ar8646_mtb_spa_t.12~DHFODN_00225	3HV_dehydrogenase_10.1128_AEM.03396-13|PlasticDB;00071||3HV_dehydrogenase||Paracoccus_denitrificans||P3HV_PHBV_PHA	53.1	258	117	1	2	259	6	259	2.5e-90	262	99.2	97.7	S18_44ar8646_mtb_spa_t.12	S18	current_study_MAGs	d__Bacteria	p__Proteobacteria	c__Alphaproteobacteria	o__Caulobacterales	f__Hyphomonadaceae	g__Henriciella	s__unclassified S18_44ar8646_mtb_spa_t.12
OceanDNA-b23515~KMPBDK_05345	WP_085690612.1|PlasticDB;00173||Esterase||Pseudomonas_sp.||PET	53.1	373	173	2	10	382	10	380	2.14e-140	400	97.4	170	OceanDNA-b23515	OceanDNA	OceanDNA_MAGs	d__Bacteria	p__Proteobacteria	c__Alphaproteobacteria	o__Caulobacterales	f__Hyphomonadaceae	g__Henriciella	s__unclassified OceanDNA-b23515
OceanDNA-b23516~CCNFAN_01350	3HV_dehydrogenase_10.1128_AEM.03396-13|PlasticDB;00071||3HV_dehydrogenase||Paracoccus_denitrificans||P3HV_PHBV_PHA	53.1	258	117	1	2	259	6	259	1.4299999999999999e-89	260	99.2	97.7	OceanDNA-b23516	OceanDNA	biofilm_OceanDNA_MAGs	d__Bacteria	p__Proteobacteria	c__Alphaproteobacteria	o__Caulobacterales	f__Hyphomonadaceae	g__Henriciella	s__unclassified OceanDNA-b23516
OceanDNA-b23515~KMPBDK_04200	3HV_dehydrogenase_10.1128_AEM.03396-13|PlasticDB;00071||3HV_dehydrogenase||Paracoccus_denitrificans||P3HV_PHBV_PHA	53.1	258	117	1	2	259	6	259	2.88e-89	259	99.2	97.7	OceanDNA-b23515	OceanDNA	OceanDNA_MAGs	d__Bacteria	p__Proteobacteria	c__Alphaproteobacteria	o__Caulobacterales	f__Hyphomonadaceae	g__Henriciella	s__unclassified OceanDNA-b23515
S03_8h9866_mtb_spa_t.8~FJINOH_04630	AHG30919.1|PAZy;GenBank;Marine.metagenome,esterase,MGS0010.(KF801579)	53.1	407	189	2	9	415	9	413	2.51e-155	439	97.8	97.8	S03_8h9866_mtb_spa_t.8	S03	current_study_MAGs	d__Bacteria	p__Proteobacteria	c__Alphaproteobacteria	o__Caulobacterales	f__Hyphomonadaceae	g__Henriciella	s__unclassified S03_8h9866_mtb_spa_t.8
S03_8h9866_mtb_spa_t.8~FJINOH_04630	WP_085690612.1|PlasticDB;00173||Esterase||Pseudomonas_sp.||PET	53.1	407	189	2	9	415	9	413	2.51e-155	439	97.8	185	S03_8h9866_mtb_spa_t.8	S03	current_study_MAGs	d__Bacteria	p__Proteobacteria	c__Alphaproteobacteria	o__Caulobacterales	f__Hyphomonadaceae	g__Henriciella	s__unclassified S03_8h9866_mtb_spa_t.8
OceanDNA-b23515~KMPBDK_05345	AHG30919.1|PAZy;GenBank;Marine.metagenome,esterase,MGS0010.(KF801579)	53.1	373	173	2	10	382	10	380	2.14e-140	400	97.4	89.6	OceanDNA-b23515	OceanDNA	OceanDNA_MAGs	d__Bacteria	p__Proteobacteria	c__Alphaproteobacteria	o__Caulobacterales	f__Hyphomonadaceae	g__Henriciella	s__unclassified OceanDNA-b23515
S22_4d1151_mtb_idb_t.3~FGMKLF_15935	WP_085690612.1|PlasticDB;00173||Esterase||Pseudomonas_sp.||PET	53	406	189	2	10	415	10	413	2.35e-153	434	97.6	185	S22_4d1151_mtb_idb_t.3	S22	current_study_MAGs	d__Bacteria	p__Proteobacteria	c__Alphaproteobacteria	o__Caulobacterales	f__Hyphomonadaceae	g__Henriciella	s__unclassified S22_4d1151_mtb_idb_t.3
S22_4d1151_mtb_idb_t.3~FGMKLF_15935	AHG30919.1|PAZy;GenBank;Marine.metagenome,esterase,MGS0010.(KF801579)	53	406	189	2	10	415	10	413	2.35e-153	434	97.6	97.6	S22_4d1151_mtb_idb_t.3	S22	current_study_MAGs	d__Bacteria	p__Proteobacteria	c__Alphaproteobacteria	o__Caulobacterales	f__Hyphomonadaceae	g__Henriciella	s__unclassified S22_4d1151_mtb_idb_t.3
OceanDNA-b23516~CCNFAN_04300	AHG30919.1|PAZy;GenBank;Marine.metagenome,esterase,MGS0010.(KF801579)	53	406	189	2	10	415	10	413	7.15e-155	438	97.6	97.6	OceanDNA-b23516	OceanDNA	biofilm_OceanDNA_MAGs	d__Bacteria	p__Proteobacteria	c__Alphaproteobacteria	o__Caulobacterales	f__Hyphomonadaceae	g__Henriciella	s__unclassified OceanDNA-b23516
OceanDNA-b23516~CCNFAN_04300	WP_085690612.1|PlasticDB;00173||Esterase||Pseudomonas_sp.||PET	53	406	189	2	10	415	10	413	7.15e-155	438	97.6	185	OceanDNA-b23516	OceanDNA	biofilm_OceanDNA_MAGs	d__Bacteria	p__Proteobacteria	c__Alphaproteobacteria	o__Caulobacterales	f__Hyphomonadaceae	g__Henriciella	s__unclassified OceanDNA-b23516
S07_18r1486_ros_spa_n.1~ODBOAG_11865	WP_085690612.1|PlasticDB;00173||Esterase||Pseudomonas_sp.||PET	53	406	189	2	10	415	10	413	2.35e-153	434	97.6	185	S07_18r1486_ros_spa_n.1	S07	current_study_MAGs	d__Bacteria	p__Proteobacteria	c__Alphaproteobacteria	o__Caulobacterales	f__Hyphomonadaceae	g__Henriciella	s__unclassified S07_18r1486_ros_spa_n.1
S07_18r1486_ros_spa_n.1~ODBOAG_11865	AHG30919.1|PAZy;GenBank;Marine.metagenome,esterase,MGS0010.(KF801579)	53	406	189	2	10	415	10	413	2.35e-153	434	97.6	97.6	S07_18r1486_ros_spa_n.1	S07	current_study_MAGs	d__Bacteria	p__Proteobacteria	c__Alphaproteobacteria	o__Caulobacterales	f__Hyphomonadaceae	g__Henriciella	s__unclassified S07_18r1486_ros_spa_n.1
S09_5e3133_mtb_mgt_t.4_sub~AGDLCK_10105	WP_085690612.1|PlasticDB;00173||Esterase||Pseudomonas_sp.||PET	52.8	284	133	1	1	284	131	413	1.39e-109	318	99.6	129	S09_5e3133_mtb_mgt_t.4_sub	S09	current_study_MAGs	d__Bacteria	p__Proteobacteria	c__Alphaproteobacteria	o__Caulobacterales	f__Hyphomonadaceae	g__Henriciella	s__unclassified S09_5e3133_mtb_mgt_t.4_sub
S18_41ao8643_mtb_idb_t.15~JAOICK_14310	ACD16728.1|PAZy;GenBank;Burkholderia.phytofirmans.DSM17436	52.8	299	132	4	3	293	9	306	3.08e-113	324	99	94.3	S18_41ao8643_mtb_idb_t.15	S18	current_study_MAGs	d__Bacteria	p__Proteobacteria	c__Alphaproteobacteria	o__Caulobacterales	f__Hyphomonadaceae	g__Henriciella	s__unclassified S18_41ao8643_mtb_idb_t.15
S07_18r1486_mtb_spa_t.17~GDNGBL_03800	WP_085690612.1|PlasticDB;00173||Esterase||Pseudomonas_sp.||PET	52.8	407	190	2	9	415	9	413	5.4199999999999994e-152	431	97.8	185	S07_18r1486_mtb_spa_t.17	S07	current_study_MAGs	d__Bacteria	p__Proteobacteria	c__Alphaproteobacteria	o__Caulobacterales	f__Hyphomonadaceae	g__Henriciella	s__unclassified S07_18r1486_mtb_spa_t.17
S07_18r1486_mtb_spa_t.17~GDNGBL_03800	AHG30919.1|PAZy;GenBank;Marine.metagenome,esterase,MGS0010.(KF801579)	52.8	407	190	2	9	415	9	413	5.4199999999999994e-152	431	97.8	97.8	S07_18r1486_mtb_spa_t.17	S07	current_study_MAGs	d__Bacteria	p__Proteobacteria	c__Alphaproteobacteria	o__Caulobacterales	f__Hyphomonadaceae	g__Henriciella	s__unclassified S07_18r1486_mtb_spa_t.17
S09_1a3129_mtb_mgt_t.8_sub~ECLFCI_10580	WP_085690612.1|PlasticDB;00173||Esterase||Pseudomonas_sp.||PET	52.8	407	190	2	9	415	9	413	4.0699999999999997e-159	449	97.8	185	S09_1a3129_mtb_mgt_t.8_sub	S09	current_study_MAGs	d__Bacteria	p__Proteobacteria	c__Alphaproteobacteria	o__Caulobacterales	f__Hyphomonadaceae	g__Henriciella	s__unclassified S09_1a3129_mtb_mgt_t.8_sub
S09_1a3129_mtb_mgt_t.8_sub~ECLFCI_10580	AHG30919.1|PAZy;GenBank;Marine.metagenome,esterase,MGS0010.(KF801579)	52.8	407	190	2	9	415	9	413	4.0699999999999997e-159	449	97.8	97.8	S09_1a3129_mtb_mgt_t.8_sub	S09	current_study_MAGs	d__Bacteria	p__Proteobacteria	c__Alphaproteobacteria	o__Caulobacterales	f__Hyphomonadaceae	g__Henriciella	s__unclassified S09_1a3129_mtb_mgt_t.8_sub
OceanDNA-b23499~BNIAIB_02600	WP_085690612.1|PlasticDB;00173||Esterase||Pseudomonas_sp.||PET	52.8	415	190	3	1	411	1	413	2.1799999999999999e-150	427	99.8	189	OceanDNA-b23499	OceanDNA	biofilm_OceanDNA_MAGs	d__Bacteria	p__Proteobacteria	c__Alphaproteobacteria	o__Caulobacterales	f__Hyphomonadaceae	g__Henriciella	s__unclassified OceanDNA-b23499
OceanDNA-b23499~BNIAIB_02600	AHG30919.1|PAZy;GenBank;Marine.metagenome,esterase,MGS0010.(KF801579)	52.8	415	190	3	1	411	1	413	2.1799999999999999e-150	427	99.8	99.8	OceanDNA-b23499	OceanDNA	biofilm_OceanDNA_MAGs	d__Bacteria	p__Proteobacteria	c__Alphaproteobacteria	o__Caulobacterales	f__Hyphomonadaceae	g__Henriciella	s__unclassified OceanDNA-b23499
S03_6f9864_mtb_idb_n.18~CBPEMC_11375	WP_085690612.1|PlasticDB;00173||Esterase||Pseudomonas_sp.||PET	52.7	406	190	2	10	415	10	413	5.4199999999999994e-152	431	97.6	185	S03_6f9864_mtb_idb_n.18	S03	current_study_MAGs	d__Bacteria	p__Proteobacteria	c__Alphaproteobacteria	o__Caulobacterales	f__Hyphomonadaceae	g__Henriciella	s__unclassified S03_6f9864_mtb_idb_n.18
S03_6f9864_mtb_idb_n.18~CBPEMC_11375	AHG30919.1|PAZy;GenBank;Marine.metagenome,esterase,MGS0010.(KF801579)	52.7	406	190	2	10	415	10	413	5.4199999999999994e-152	431	97.6	97.6	S03_6f9864_mtb_idb_n.18	S03	current_study_MAGs	d__Bacteria	p__Proteobacteria	c__Alphaproteobacteria	o__Caulobacterales	f__Hyphomonadaceae	g__Henriciella	s__unclassified S03_6f9864_mtb_idb_n.18
S07_23w1491_mtb_idb_n.8~PLCLDH_06280	3HV_dehydrogenase_10.1128_AEM.03396-13|PlasticDB;00071||3HV_dehydrogenase||Paracoccus_denitrificans||P3HV_PHBV_PHA	52.7	258	118	1	2	259	6	259	8.2e-89	258	99.2	97.7	S07_23w1491_mtb_idb_n.8	S07	current_study_MAGs	d__Bacteria	p__Proteobacteria	c__Alphaproteobacteria	o__Caulobacterales	f__Hyphomonadaceae	g__Henriciella	s__unclassified S07_23w1491_mtb_idb_n.8
OceanDNA-b23494~BJGEMD_02235	3HV_dehydrogenase_10.1128_AEM.03396-13|PlasticDB;00071||3HV_dehydrogenase||Paracoccus_denitrificans||P3HV_PHBV_PHA	52.7	258	118	1	2	259	6	259	2.88e-89	259	99.2	97.7	OceanDNA-b23494	OceanDNA	biofilm_OceanDNA_MAGs	d__Bacteria	p__Proteobacteria	c__Alphaproteobacteria	o__Caulobacterales	f__Hyphomonadaceae	g__Henriciella	s__unclassified OceanDNA-b23494
OceanDNA-b23491~HGNDAC_01560	3HV_dehydrogenase_10.1128_AEM.03396-13|PlasticDB;00071||3HV_dehydrogenase||Paracoccus_denitrificans||P3HV_PHBV_PHA	52.7	258	118	1	2	259	6	259	2.88e-89	259	99.2	97.7	OceanDNA-b23491	OceanDNA	biofilm_OceanDNA_MAGs	d__Bacteria	p__Proteobacteria	c__Alphaproteobacteria	o__Caulobacterales	f__Hyphomonadaceae	g__Henriciella	s__unclassified OceanDNA-b23491
OceanDNA-b23497~FNGEEE_10955	3HV_dehydrogenase_10.1128_AEM.03396-13|PlasticDB;00071||3HV_dehydrogenase||Paracoccus_denitrificans||P3HV_PHBV_PHA	52.7	258	118	1	2	259	6	259	2.88e-89	259	99.2	97.7	OceanDNA-b23497	OceanDNA	biofilm_OceanDNA_MAGs	d__Bacteria	p__Proteobacteria	c__Alphaproteobacteria	o__Caulobacterales	f__Hyphomonadaceae	g__Henriciella	s__unclassified OceanDNA-b23497
OceanDNA-b23519~EMAGCJ_14970	3HV_dehydrogenase_10.1128_AEM.03396-13|PlasticDB;00071||3HV_dehydrogenase||Paracoccus_denitrificans||P3HV_PHBV_PHA	52.7	258	118	1	2	259	6	259	2.5e-90	262	99.2	97.7	OceanDNA-b23519	OceanDNA	OceanDNA_MAGs	d__Bacteria	p__Proteobacteria	c__Alphaproteobacteria	o__Caulobacterales	f__Hyphomonadaceae	g__Henriciella	s__Henriciella sp013213825
OceanDNA-b23498~BGLBEE_01205	3HV_dehydrogenase_10.1128_AEM.03396-13|PlasticDB;00071||3HV_dehydrogenase||Paracoccus_denitrificans||P3HV_PHBV_PHA	52.7	258	118	1	2	259	6	259	2.88e-89	259	99.2	97.7	OceanDNA-b23498	OceanDNA	biofilm_OceanDNA_MAGs	d__Bacteria	p__Proteobacteria	c__Alphaproteobacteria	o__Caulobacterales	f__Hyphomonadaceae	g__Henriciella	s__unclassified OceanDNA-b23498
OceanDNA-b23490~HKOPIM_09305	3HV_dehydrogenase_10.1128_AEM.03396-13|PlasticDB;00071||3HV_dehydrogenase||Paracoccus_denitrificans||P3HV_PHBV_PHA	52.7	258	118	1	2	259	6	259	7.1199999999999995e-90	261	99.2	97.7	OceanDNA-b23490	OceanDNA	biofilm_OceanDNA_MAGs	d__Bacteria	p__Proteobacteria	c__Alphaproteobacteria	o__Caulobacterales	f__Hyphomonadaceae	g__Henriciella	s__unclassified OceanDNA-b23490
OceanDNA-b23493~HJGMBP_14075	3HV_dehydrogenase_10.1128_AEM.03396-13|PlasticDB;00071||3HV_dehydrogenase||Paracoccus_denitrificans||P3HV_PHBV_PHA	52.7	258	118	1	2	259	6	259	2.88e-89	259	99.2	97.7	OceanDNA-b23493	OceanDNA	biofilm_OceanDNA_MAGs	d__Bacteria	p__Proteobacteria	c__Alphaproteobacteria	o__Caulobacterales	f__Hyphomonadaceae	g__Henriciella	s__unclassified OceanDNA-b23493
S18_30ad8632_mtb_spa_n.1~DDNCLC_08200	3HV_dehydrogenase_10.1128_AEM.03396-13|PlasticDB;00071||3HV_dehydrogenase||Paracoccus_denitrificans||P3HV_PHBV_PHA	52.7	258	118	1	2	259	6	259	1.4299999999999999e-89	260	99.2	97.7	S18_30ad8632_mtb_spa_n.1	S18	current_study_MAGs	d__Bacteria	p__Proteobacteria	c__Alphaproteobacteria	o__Caulobacterales	f__Hyphomonadaceae	g__Henriciella	s__unclassified S18_30ad8632_mtb_spa_n.1
OceanDNA-b23496~NPPBND_01825	3HV_dehydrogenase_10.1128_AEM.03396-13|PlasticDB;00071||3HV_dehydrogenase||Paracoccus_denitrificans||P3HV_PHBV_PHA	52.7	258	118	1	2	259	6	259	7.1199999999999995e-90	261	99.2	97.7	OceanDNA-b23496	OceanDNA	biofilm_OceanDNA_MAGs	d__Bacteria	p__Proteobacteria	c__Alphaproteobacteria	o__Caulobacterales	f__Hyphomonadaceae	g__Henriciella	s__unclassified OceanDNA-b23496
OceanDNA-b23495~HHGGHC_00215	3HV_dehydrogenase_10.1128_AEM.03396-13|PlasticDB;00071||3HV_dehydrogenase||Paracoccus_denitrificans||P3HV_PHBV_PHA	52.7	258	118	1	2	259	6	259	2.88e-89	259	99.2	97.7	OceanDNA-b23495	OceanDNA	biofilm_OceanDNA_MAGs	d__Bacteria	p__Proteobacteria	c__Alphaproteobacteria	o__Caulobacterales	f__Hyphomonadaceae	g__Henriciella	s__unclassified OceanDNA-b23495
OceanDNA-b23502~ADKLMF_00700	WP_085690612.1|PlasticDB;00173||Esterase||Pseudomonas_sp.||PET	52.6	407	191	2	9	415	9	413	1.65e-153	435	97.8	185	OceanDNA-b23502	OceanDNA	biofilm_OceanDNA_MAGs	d__Bacteria	p__Proteobacteria	c__Alphaproteobacteria	o__Caulobacterales	f__Hyphomonadaceae	g__Henriciella	s__unclassified OceanDNA-b23502
OceanDNA-b23500~AFGKBF_04035	WP_085690612.1|PlasticDB;00173||Esterase||Pseudomonas_sp.||PET	52.6	407	191	2	9	415	9	413	4.71e-153	434	97.8	185	OceanDNA-b23500	OceanDNA	biofilm_OceanDNA_MAGs	d__Bacteria	p__Proteobacteria	c__Alphaproteobacteria	o__Caulobacterales	f__Hyphomonadaceae	g__Henriciella	s__unclassified OceanDNA-b23500
OceanDNA-b23502~ADKLMF_00700	AHG30919.1|PAZy;GenBank;Marine.metagenome,esterase,MGS0010.(KF801579)	52.6	407	191	2	9	415	9	413	1.65e-153	435	97.8	97.8	OceanDNA-b23502	OceanDNA	biofilm_OceanDNA_MAGs	d__Bacteria	p__Proteobacteria	c__Alphaproteobacteria	o__Caulobacterales	f__Hyphomonadaceae	g__Henriciella	s__unclassified OceanDNA-b23502
OceanDNA-b23519~EMAGCJ_08715	AHG30919.1|PAZy;GenBank;Marine.metagenome,esterase,MGS0010.(KF801579)	52.6	407	191	2	9	415	9	413	6.68e-153	433	97.8	97.8	OceanDNA-b23519	OceanDNA	OceanDNA_MAGs	d__Bacteria	p__Proteobacteria	c__Alphaproteobacteria	o__Caulobacterales	f__Hyphomonadaceae	g__Henriciella	s__Henriciella sp013213825
OceanDNA-b23519~EMAGCJ_08715	WP_085690612.1|PlasticDB;00173||Esterase||Pseudomonas_sp.||PET	52.6	407	191	2	9	415	9	413	6.68e-153	433	97.8	185	OceanDNA-b23519	OceanDNA	OceanDNA_MAGs	d__Bacteria	p__Proteobacteria	c__Alphaproteobacteria	o__Caulobacterales	f__Hyphomonadaceae	g__Henriciella	s__Henriciella sp013213825
OceanDNA-b23503~EOKAHO_10090	AHG30919.1|PAZy;GenBank;Marine.metagenome,esterase,MGS0010.(KF801579)	52.6	407	191	2	9	415	9	413	4.71e-153	434	97.8	97.8	OceanDNA-b23503	OceanDNA	biofilm_OceanDNA_MAGs	d__Bacteria	p__Proteobacteria	c__Alphaproteobacteria	o__Caulobacterales	f__Hyphomonadaceae	g__Henriciella	s__unclassified OceanDNA-b23503
S18_41ao8643_mtb_idb_t.15~JAOICK_06690	AHG30919.1|PAZy;GenBank;Marine.metagenome,esterase,MGS0010.(KF801579)	52.6	407	191	2	9	415	9	413	2.35e-153	434	97.8	97.8	S18_41ao8643_mtb_idb_t.15	S18	current_study_MAGs	d__Bacteria	p__Proteobacteria	c__Alphaproteobacteria	o__Caulobacterales	f__Hyphomonadaceae	g__Henriciella	s__unclassified S18_41ao8643_mtb_idb_t.15
S18_41ao8643_mtb_idb_t.15~JAOICK_06690	WP_085690612.1|PlasticDB;00173||Esterase||Pseudomonas_sp.||PET	52.6	407	191	2	9	415	9	413	2.35e-153	434	97.8	185	S18_41ao8643_mtb_idb_t.15	S18	current_study_MAGs	d__Bacteria	p__Proteobacteria	c__Alphaproteobacteria	o__Caulobacterales	f__Hyphomonadaceae	g__Henriciella	s__unclassified S18_41ao8643_mtb_idb_t.15
OceanDNA-b23503~EOKAHO_10090	WP_085690612.1|PlasticDB;00173||Esterase||Pseudomonas_sp.||PET	52.6	407	191	2	9	415	9	413	4.71e-153	434	97.8	185	OceanDNA-b23503	OceanDNA	biofilm_OceanDNA_MAGs	d__Bacteria	p__Proteobacteria	c__Alphaproteobacteria	o__Caulobacterales	f__Hyphomonadaceae	g__Henriciella	s__unclassified OceanDNA-b23503
OceanDNA-b23504~BKGAOC_11265	AHG30919.1|PAZy;GenBank;Marine.metagenome,esterase,MGS0010.(KF801579)	52.6	407	191	2	9	415	9	413	6.68e-153	433	97.8	97.8	OceanDNA-b23504	OceanDNA	biofilm_OceanDNA_MAGs	d__Bacteria	p__Proteobacteria	c__Alphaproteobacteria	o__Caulobacterales	f__Hyphomonadaceae	g__Henriciella	s__unclassified OceanDNA-b23504
OceanDNA-b23504~BKGAOC_11265	WP_085690612.1|PlasticDB;00173||Esterase||Pseudomonas_sp.||PET	52.6	407	191	2	9	415	9	413	6.68e-153	433	97.8	185	OceanDNA-b23504	OceanDNA	biofilm_OceanDNA_MAGs	d__Bacteria	p__Proteobacteria	c__Alphaproteobacteria	o__Caulobacterales	f__Hyphomonadaceae	g__Henriciella	s__unclassified OceanDNA-b23504
OceanDNA-b23500~AFGKBF_04035	AHG30919.1|PAZy;GenBank;Marine.metagenome,esterase,MGS0010.(KF801579)	52.6	407	191	2	9	415	9	413	4.71e-153	434	97.8	97.8	OceanDNA-b23500	OceanDNA	biofilm_OceanDNA_MAGs	d__Bacteria	p__Proteobacteria	c__Alphaproteobacteria	o__Caulobacterales	f__Hyphomonadaceae	g__Henriciella	s__unclassified OceanDNA-b23500
OceanDNA-b23501~GPEOKJ_01190	AHG30919.1|PAZy;GenBank;Marine.metagenome,esterase,MGS0010.(KF801579)	52.6	407	191	2	9	415	9	413	4.71e-153	434	97.8	97.8	OceanDNA-b23501	OceanDNA	biofilm_OceanDNA_MAGs	d__Bacteria	p__Proteobacteria	c__Alphaproteobacteria	o__Caulobacterales	f__Hyphomonadaceae	g__Henriciella	s__unclassified OceanDNA-b23501
OceanDNA-b23501~GPEOKJ_01190	WP_085690612.1|PlasticDB;00173||Esterase||Pseudomonas_sp.||PET	52.6	407	191	2	9	415	9	413	4.71e-153	434	97.8	185	OceanDNA-b23501	OceanDNA	biofilm_OceanDNA_MAGs	d__Bacteria	p__Proteobacteria	c__Alphaproteobacteria	o__Caulobacterales	f__Hyphomonadaceae	g__Henriciella	s__unclassified OceanDNA-b23501
OceanDNA-b23508~IFLDKG_03070	WP_085690612.1|PlasticDB;00173||Esterase||Pseudomonas_sp.||PET	52.5	406	191	2	10	415	10	413	1.8999999999999998e-152	432	97.6	185	OceanDNA-b23508	OceanDNA	OceanDNA_MAGs	d__Bacteria	p__Proteobacteria	c__Alphaproteobacteria	o__Caulobacterales	f__Hyphomonadaceae	g__Henriciella	s__Henriciella sp013213785
OceanDNA-b23508~IFLDKG_03070	AHG30919.1|PAZy;GenBank;Marine.metagenome,esterase,MGS0010.(KF801579)	52.5	406	191	2	10	415	10	413	1.8999999999999998e-152	432	97.6	97.6	OceanDNA-b23508	OceanDNA	OceanDNA_MAGs	d__Bacteria	p__Proteobacteria	c__Alphaproteobacteria	o__Caulobacterales	f__Hyphomonadaceae	g__Henriciella	s__Henriciella sp013213785
S07_23w1491_mtb_idb_n.8~PLCLDH_00875	AHG30919.1|PAZy;GenBank;Marine.metagenome,esterase,MGS0010.(KF801579)	52.5	406	191	2	10	415	10	413	1.09e-151	430	97.6	97.6	S07_23w1491_mtb_idb_n.8	S07	current_study_MAGs	d__Bacteria	p__Proteobacteria	c__Alphaproteobacteria	o__Caulobacterales	f__Hyphomonadaceae	g__Henriciella	s__unclassified S07_23w1491_mtb_idb_n.8
S07_23w1491_mtb_idb_n.8~PLCLDH_00875	WP_085690612.1|PlasticDB;00173||Esterase||Pseudomonas_sp.||PET	52.5	406	191	2	10	415	10	413	1.09e-151	430	97.6	185	S07_23w1491_mtb_idb_n.8	S07	current_study_MAGs	d__Bacteria	p__Proteobacteria	c__Alphaproteobacteria	o__Caulobacterales	f__Hyphomonadaceae	g__Henriciella	s__unclassified S07_23w1491_mtb_idb_n.8
S07_21u1489_mtb_idb_n.17~IBBJOC_01045	AHG30919.1|PAZy;GenBank;Marine.metagenome,esterase,MGS0010.(KF801579)	52.5	406	191	2	10	415	10	413	2.35e-153	434	97.6	97.6	S07_21u1489_mtb_idb_n.17	S07	current_study_MAGs	d__Bacteria	p__Proteobacteria	c__Alphaproteobacteria	o__Caulobacterales	f__Hyphomonadaceae	g__Henriciella	s__unclassified S07_21u1489_mtb_idb_n.17
S07_21u1489_mtb_idb_n.17~IBBJOC_01045	WP_085690612.1|PlasticDB;00173||Esterase||Pseudomonas_sp.||PET	52.5	406	191	2	10	415	10	413	2.35e-153	434	97.6	185	S07_21u1489_mtb_idb_n.17	S07	current_study_MAGs	d__Bacteria	p__Proteobacteria	c__Alphaproteobacteria	o__Caulobacterales	f__Hyphomonadaceae	g__Henriciella	s__unclassified S07_21u1489_mtb_idb_n.17
S07_13m1481_mtb_idb_t.15~LPBEBG_11165	3HV_dehydrogenase_10.1128_AEM.03396-13|PlasticDB;00071||3HV_dehydrogenase||Paracoccus_denitrificans||P3HV_PHBV_PHA	52.3	258	119	1	2	259	6	259	4.08e-89	259	99.2	97.7	S07_13m1481_mtb_idb_t.15	S07	current_study_MAGs	d__Bacteria	p__Proteobacteria	c__Alphaproteobacteria	o__Caulobacterales	f__Hyphomonadaceae	g__Henriciella	s__unclassified S07_13m1481_mtb_idb_t.15
S07_15o1483_mxb_idb_t.011_sub~LBALEP_18500	3HV_dehydrogenase_10.1128_AEM.03396-13|PlasticDB;00071||3HV_dehydrogenase||Paracoccus_denitrificans||P3HV_PHBV_PHA	52.3	258	119	1	2	259	6	259	6.65e-88	256	99.2	97.7	S07_15o1483_mxb_idb_t.011_sub	S07	current_study_MAGs_cm2	d__Bacteria	p__Proteobacteria	c__Alphaproteobacteria	o__Caulobacterales	f__Hyphomonadaceae	g__Henriciella	s__unclassified S07_15o1483_mxb_idb_t.011_sub
S07_18r1486_ros_spa_n.1~ODBOAG_03070	3HV_dehydrogenase_10.1128_AEM.03396-13|PlasticDB;00071||3HV_dehydrogenase||Paracoccus_denitrificans||P3HV_PHBV_PHA	52.3	258	119	1	2	259	6	259	5.78e-89	259	99.2	97.7	S07_18r1486_ros_spa_n.1	S07	current_study_MAGs	d__Bacteria	p__Proteobacteria	c__Alphaproteobacteria	o__Caulobacterales	f__Hyphomonadaceae	g__Henriciella	s__unclassified S07_18r1486_ros_spa_n.1
OceanDNA-b23522~IOBHFE_04455	AHG30919.1|PAZy;GenBank;Marine.metagenome,esterase,MGS0010.(KF801579)	52.2	406	188	3	9	410	10	413	1.48e-145	414	97.8	97.6	OceanDNA-b23522	OceanDNA	OceanDNA_MAGs	d__Bacteria	p__Proteobacteria	c__Alphaproteobacteria	o__Caulobacterales	f__Hyphomonadaceae	g__Henriciella	s__unclassified OceanDNA-b23522
OceanDNA-b23522~IOBHFE_04455	WP_085690612.1|PlasticDB;00173||Esterase||Pseudomonas_sp.||PET	52.2	406	188	3	9	410	10	413	1.48e-145	414	97.8	185	OceanDNA-b23522	OceanDNA	OceanDNA_MAGs	d__Bacteria	p__Proteobacteria	c__Alphaproteobacteria	o__Caulobacterales	f__Hyphomonadaceae	g__Henriciella	s__unclassified OceanDNA-b23522
S03_5e9863_ros_idb_t.6_sub~ELBKDH_05480	WP_085690612.1|PlasticDB;00173||Esterase||Pseudomonas_sp.||PET	52.1	407	193	2	9	415	9	413	1.34e-152	432	97.8	185	S03_5e9863_ros_idb_t.6_sub	S03	current_study_MAGs	d__Bacteria	p__Proteobacteria	c__Alphaproteobacteria	o__Caulobacterales	f__Hyphomonadaceae	g__Henriciella	s__unclassified S03_5e9863_ros_idb_t.6_sub
S03_5e9863_ros_idb_t.6_sub~ELBKDH_05480	AHG30919.1|PAZy;GenBank;Marine.metagenome,esterase,MGS0010.(KF801579)	52.1	407	193	2	9	415	9	413	1.34e-152	432	97.8	97.8	S03_5e9863_ros_idb_t.6_sub	S03	current_study_MAGs	d__Bacteria	p__Proteobacteria	c__Alphaproteobacteria	o__Caulobacterales	f__Hyphomonadaceae	g__Henriciella	s__unclassified S03_5e9863_ros_idb_t.6_sub
OceanDNA-b23505~MLNICP_09725	WP_085690612.1|PlasticDB;00173||Esterase||Pseudomonas_sp.||PET	52.1	284	135	1	1	284	131	413	7.31e-107	311	99.6	129	OceanDNA-b23505	OceanDNA	biofilm_OceanDNA_MAGs	d__Bacteria	p__Proteobacteria	c__Alphaproteobacteria	o__Caulobacterales	f__Hyphomonadaceae	g__Henriciella	s__unclassified OceanDNA-b23505
S18_44ar8646_mtb_spa_t.12~DHFODN_11770	AHG30919.1|PAZy;GenBank;Marine.metagenome,esterase,MGS0010.(KF801579)	52.1	407	189	3	9	411	9	413	1.65e-147	419	97.8	97.8	S18_44ar8646_mtb_spa_t.12	S18	current_study_MAGs	d__Bacteria	p__Proteobacteria	c__Alphaproteobacteria	o__Caulobacterales	f__Hyphomonadaceae	g__Henriciella	s__unclassified S18_44ar8646_mtb_spa_t.12
S18_44ar8646_mtb_spa_t.12~DHFODN_11770	WP_085690612.1|PlasticDB;00173||Esterase||Pseudomonas_sp.||PET	52.1	407	189	3	9	411	9	413	1.65e-147	419	97.8	185	S18_44ar8646_mtb_spa_t.12	S18	current_study_MAGs	d__Bacteria	p__Proteobacteria	c__Alphaproteobacteria	o__Caulobacterales	f__Hyphomonadaceae	g__Henriciella	s__unclassified S18_44ar8646_mtb_spa_t.12
S18_44ar8646_mtb_spa_t.10~FOBJEH_01215	WP_085690612.1|PlasticDB;00173||Esterase||Pseudomonas_sp.||PET	52	406	193	2	10	415	10	413	1.25e-150	427	97.6	185	S18_44ar8646_mtb_spa_t.10	S18	current_study_MAGs	d__Bacteria	p__Proteobacteria	c__Alphaproteobacteria	o__Caulobacterales	f__Hyphomonadaceae	g__Henriciella	s__unclassified S18_44ar8646_mtb_spa_t.10
S18_44ar8646_mtb_spa_t.10~FOBJEH_01215	AHG30919.1|PAZy;GenBank;Marine.metagenome,esterase,MGS0010.(KF801579)	52	406	193	2	10	415	10	413	1.25e-150	427	97.6	97.6	S18_44ar8646_mtb_spa_t.10	S18	current_study_MAGs	d__Bacteria	p__Proteobacteria	c__Alphaproteobacteria	o__Caulobacterales	f__Hyphomonadaceae	g__Henriciella	s__unclassified S18_44ar8646_mtb_spa_t.10
S07_21u1489_mtb_idb_n.17~IBBJOC_09570	3HV_dehydrogenase_10.1128_AEM.03396-13|PlasticDB;00071||3HV_dehydrogenase||Paracoccus_denitrificans||P3HV_PHBV_PHA	51.9	258	120	1	2	259	6	259	2.33e-88	257	99.2	97.7	S07_21u1489_mtb_idb_n.17	S07	current_study_MAGs	d__Bacteria	p__Proteobacteria	c__Alphaproteobacteria	o__Caulobacterales	f__Hyphomonadaceae	g__Henriciella	s__unclassified S07_21u1489_mtb_idb_n.17
OceanDNA-b23521~AFFKJI_02460	WP_085690612.1|PlasticDB;00173||Esterase||Pseudomonas_sp.||PET	51.4	407	196	2	9	415	9	413	1.25e-150	427	97.8	185	OceanDNA-b23521	OceanDNA	OceanDNA_MAGs	d__Bacteria	p__Proteobacteria	c__Alphaproteobacteria	o__Caulobacterales	f__Hyphomonadaceae	g__Henriciella	s__Henriciella sp013214545
OceanDNA-b23521~AFFKJI_02460	AHG30919.1|PAZy;GenBank;Marine.metagenome,esterase,MGS0010.(KF801579)	51.4	407	196	2	9	415	9	413	1.25e-150	427	97.8	97.8	OceanDNA-b23521	OceanDNA	OceanDNA_MAGs	d__Bacteria	p__Proteobacteria	c__Alphaproteobacteria	o__Caulobacterales	f__Hyphomonadaceae	g__Henriciella	s__Henriciella sp013214545
