# Supplementary material for: Potential routes of plastics biotransformation involving novel plastizymes revealed by global multi-omic analysis of plastic associated microbes
Source: Sci Rep. 2024 Apr 16;14:8798. doi: 10.1038/s41598-024-59279-x (PMC11021508; doi:10.1038/s41598-024-59279-x)
Supplement: Supplementary file 5 — Supplementary Information 5. [file 41598_2024_59279_MOESM5_ESM.xlsx]

## Sheet: Sheet1
sample	study_accession	experiment_title	Title	SRA	DOI	is_plastic	material_group	exp_type
SRR1342472	SRP042978	Upstream water column_U4	Microplastic is an Abundant and Distinct Microbial Habitat in an Urban River	PRJNA242639	https://doi.org/10.1021/es503610r	FALSE	water	env
SRR1342471	SRP042978	Upstream water column_U3	Microplastic is an Abundant and Distinct Microbial Habitat in an Urban River	PRJNA242639	https://doi.org/10.1021/es503610r	FALSE	water	env
SRR1342470	SRP042978	Upstream water column_U2	Microplastic is an Abundant and Distinct Microbial Habitat in an Urban River	PRJNA242639	https://doi.org/10.1021/es503610r	FALSE	water	env
SRR1342469	SRP042978	Upstream water column_U1	Microplastic is an Abundant and Distinct Microbial Habitat in an Urban River	PRJNA242639	https://doi.org/10.1021/es503610r	FALSE	water	env
SRR1342468	SRP042978	Plastic_P4	Microplastic is an Abundant and Distinct Microbial Habitat in an Urban River	PRJNA242639	https://doi.org/10.1021/es503610r	TRUE	plastic	env
SRR1342467	SRP042978	Plastic_P3	Microplastic is an Abundant and Distinct Microbial Habitat in an Urban River	PRJNA242639	https://doi.org/10.1021/es503610r	TRUE	plastic	env
SRR1342466	SRP042978	Plastic_P2	Microplastic is an Abundant and Distinct Microbial Habitat in an Urban River	PRJNA242639	https://doi.org/10.1021/es503610r	TRUE	plastic	env
SRR1342465	SRP042978	Plastic_P1	Microplastic is an Abundant and Distinct Microbial Habitat in an Urban River	PRJNA242639	https://doi.org/10.1021/es503610r	TRUE	plastic	env
SRR1342464	SRP042978	Organic Material_O4B	Microplastic is an Abundant and Distinct Microbial Habitat in an Urban River	PRJNA242639	https://doi.org/10.1021/es503610r	FALSE	organic	env
SRR1342463	SRP042978	Organic Material_O4A	Microplastic is an Abundant and Distinct Microbial Habitat in an Urban River	PRJNA242639	https://doi.org/10.1021/es503610r	FALSE	organic	env
SRR1342462	SRP042978	Organic Material_O2A	Microplastic is an Abundant and Distinct Microbial Habitat in an Urban River	PRJNA242639	https://doi.org/10.1021/es503610r	FALSE	organic	env
SRR1342461	SRP042978	Organic Material_O1B	Microplastic is an Abundant and Distinct Microbial Habitat in an Urban River	PRJNA242639	https://doi.org/10.1021/es503610r	FALSE	organic	env
SRR1342460	SRP042978	Downstream water column_D4	Microplastic is an Abundant and Distinct Microbial Habitat in an Urban River	PRJNA242639	https://doi.org/10.1021/es503610r	FALSE	water	env
SRR1342459	SRP042978	Downstream water column_D3	Microplastic is an Abundant and Distinct Microbial Habitat in an Urban River	PRJNA242639	https://doi.org/10.1021/es503610r	FALSE	water	env
SRR1342458	SRP042978	Downstream water column_D2	Microplastic is an Abundant and Distinct Microbial Habitat in an Urban River	PRJNA242639	https://doi.org/10.1021/es503610r	FALSE	water	env
SRR1342456	SRP042978	Downstream water column_D1	Microplastic is an Abundant and Distinct Microbial Habitat in an Urban River	PRJNA242639	https://doi.org/10.1021/es503610r	FALSE	water	env
SRR9025066	SRP195827	Dupage River Water Replicate 1	Microplastic selects for convergent microbiomes from distinct riverine sources	PRJNA541508	https://doi.org/10.1086/708934	FALSE	water	mesocosm
SRR9025067	SRP195827	Dupage River Water Replicate 2	Microplastic selects for convergent microbiomes from distinct riverine sources	PRJNA541508	https://doi.org/10.1086/708934	FALSE	water	mesocosm
SRR9025068	SRP195827	Nippersink Creek Tile Biofilm Replicate 1	Microplastic selects for convergent microbiomes from distinct riverine sources	PRJNA541508	https://doi.org/10.1086/708934	FALSE	tile	mesocosm
SRR9025069	SRP195827	Nippersink Creek Tile Biofilm Replicate 2	Microplastic selects for convergent microbiomes from distinct riverine sources	PRJNA541508	https://doi.org/10.1086/708934	FALSE	tile	mesocosm
SRR9025070	SRP195827	Nippersink Creek Water Replicate 2	Microplastic selects for convergent microbiomes from distinct riverine sources	PRJNA541508	https://doi.org/10.1086/708934	FALSE	water	mesocosm
SRR9025071	SRP195827	Nippersink Creek Water Replicate 1	Microplastic selects for convergent microbiomes from distinct riverine sources	PRJNA541508	https://doi.org/10.1086/708934	FALSE	water	mesocosm
SRR9025072	SRP195827	Nippersink Creek Water Replicate 4	Microplastic selects for convergent microbiomes from distinct riverine sources	PRJNA541508	https://doi.org/10.1086/708934	FALSE	water	mesocosm
SRR9025073	SRP195827	Nippersink Creek Water Replicate 3	Microplastic selects for convergent microbiomes from distinct riverine sources	PRJNA541508	https://doi.org/10.1086/708934	FALSE	water	mesocosm
SRR9025074	SRP195827	Nippersink Creek Tile Biofilm Replicate 4	Microplastic selects for convergent microbiomes from distinct riverine sources	PRJNA541508	https://doi.org/10.1086/708934	FALSE	tile	mesocosm
SRR9025075	SRP195827	Nippersink Creek Tile Biofilm Replicate 3	Microplastic selects for convergent microbiomes from distinct riverine sources	PRJNA541508	https://doi.org/10.1086/708934	FALSE	tile	mesocosm
SRR9025076	SRP195827	Dupage River Tile Biofilm Replicate 4	Microplastic selects for convergent microbiomes from distinct riverine sources	PRJNA541508	https://doi.org/10.1086/708934	FALSE	tile	mesocosm
SRR9025077	SRP195827	Dupage River Tile Biofilm Replicate 3	Microplastic selects for convergent microbiomes from distinct riverine sources	PRJNA541508	https://doi.org/10.1086/708934	FALSE	tile	mesocosm
SRR9025078	SRP195827	Dupage River Tile Biofilm Replicate 2	Microplastic selects for convergent microbiomes from distinct riverine sources	PRJNA541508	https://doi.org/10.1086/708934	FALSE	tile	mesocosm
SRR9025079	SRP195827	Dupage River Tile Biofilm Replicate 1	Microplastic selects for convergent microbiomes from distinct riverine sources	PRJNA541508	https://doi.org/10.1086/708934	FALSE	tile	mesocosm
SRR9025080	SRP195827	Dupage River Microplastic Biofilm Replicate 4	Microplastic selects for convergent microbiomes from distinct riverine sources	PRJNA541508	https://doi.org/10.1086/708934	TRUE	plastic	mesocosm
SRR9025081	SRP195827	Dupage River Microplastic Biofilm Replicate 3	Microplastic selects for convergent microbiomes from distinct riverine sources	PRJNA541508	https://doi.org/10.1086/708934	TRUE	plastic	mesocosm
SRR9025082	SRP195827	Dupage River Microplastic Biofilm Replicate 2	Microplastic selects for convergent microbiomes from distinct riverine sources	PRJNA541508	https://doi.org/10.1086/708934	TRUE	plastic	mesocosm
SRR9025083	SRP195827	Dupage River Microplastic Biofilm Replicate 1	Microplastic selects for convergent microbiomes from distinct riverine sources	PRJNA541508	https://doi.org/10.1086/708934	TRUE	plastic	mesocosm
SRR9025084	SRP195827	Chicago River Water Replicate 4	Microplastic selects for convergent microbiomes from distinct riverine sources	PRJNA541508	https://doi.org/10.1086/708934	FALSE	water	mesocosm
SRR9025085	SRP195827	Chicago River Water Replicate 3	Microplastic selects for convergent microbiomes from distinct riverine sources	PRJNA541508	https://doi.org/10.1086/708934	FALSE	water	mesocosm
SRR9025086	SRP195827	Chicago River Water Replicate 2	Microplastic selects for convergent microbiomes from distinct riverine sources	PRJNA541508	https://doi.org/10.1086/708934	FALSE	water	mesocosm
SRR9025087	SRP195827	Chicago River Water Replicate 1	Microplastic selects for convergent microbiomes from distinct riverine sources	PRJNA541508	https://doi.org/10.1086/708934	FALSE	water	mesocosm
SRR9025088	SRP195827	Chicago River Tile Biofilm Replicate 2	Microplastic selects for convergent microbiomes from distinct riverine sources	PRJNA541508	https://doi.org/10.1086/708934	FALSE	tile	mesocosm
SRR9025089	SRP195827	Chicago River Tile Biofilm Replicate 1	Microplastic selects for convergent microbiomes from distinct riverine sources	PRJNA541508	https://doi.org/10.1086/708934	FALSE	tile	mesocosm
SRR9025090	SRP195827	Chicago River Tile Biofilm Replicate 4	Microplastic selects for convergent microbiomes from distinct riverine sources	PRJNA541508	https://doi.org/10.1086/708934	FALSE	tile	mesocosm
SRR9025091	SRP195827	Chicago River Tile Biofilm Replicate 3	Microplastic selects for convergent microbiomes from distinct riverine sources	PRJNA541508	https://doi.org/10.1086/708934	FALSE	tile	mesocosm
SRR9025092	SRP195827	Chicago River Microplastic Biofilm Replicate 2	Microplastic selects for convergent microbiomes from distinct riverine sources	PRJNA541508	https://doi.org/10.1086/708934	TRUE	plastic	mesocosm
SRR9025093	SRP195827	Chicago River Microplastic Biofilm Replicate 1	Microplastic selects for convergent microbiomes from distinct riverine sources	PRJNA541508	https://doi.org/10.1086/708934	TRUE	plastic	mesocosm
SRR9025094	SRP195827	Chicago River Microplastic Biofilm Replicate 4	Microplastic selects for convergent microbiomes from distinct riverine sources	PRJNA541508	https://doi.org/10.1086/708934	TRUE	plastic	mesocosm
SRR9025095	SRP195827	Chicago River Microplastic Biofilm Replicate 3	Microplastic selects for convergent microbiomes from distinct riverine sources	PRJNA541508	https://doi.org/10.1086/708934	TRUE	plastic	mesocosm
SRR9025096	SRP195827	Nippersink Creek Microplastic Biofilm Replicate 3	Microplastic selects for convergent microbiomes from distinct riverine sources	PRJNA541508	https://doi.org/10.1086/708934	TRUE	plastic	mesocosm
SRR9025097	SRP195827	Nippersink Creek Microplastic Biofilm Replicate 4	Microplastic selects for convergent microbiomes from distinct riverine sources	PRJNA541508	https://doi.org/10.1086/708934	TRUE	plastic	mesocosm
SRR9025098	SRP195827	Nippersink Creek Microplastic Biofilm Replicate 1	Microplastic selects for convergent microbiomes from distinct riverine sources	PRJNA541508	https://doi.org/10.1086/708934	TRUE	plastic	mesocosm
SRR9025099	SRP195827	Nippersink Creek Microplastic Biofilm Replicate 2	Microplastic selects for convergent microbiomes from distinct riverine sources	PRJNA541508	https://doi.org/10.1086/708934	TRUE	plastic	mesocosm
SRR9025100	SRP195827	Dupage River Water Replicate 3	Microplastic selects for convergent microbiomes from distinct riverine sources	PRJNA541508	https://doi.org/10.1086/708934	FALSE	water	mesocosm
SRR9025101	SRP195827	Dupage River Water Replicate 4	Microplastic selects for convergent microbiomes from distinct riverine sources	PRJNA541508	https://doi.org/10.1086/708934	FALSE	water	mesocosm
SRR2829346	SRP065321	Kirie, organic material1	Plastic substrate and residual time of microplastics in the urban river shape the composition and structure of bacterial communities in plastisphere	PRJNA300271	https://doi.org/10.1016/j.jenvman.2023.118710	FALSE	organic	env
SRR2829345	SRP065321	Elmhurst, upstream water3	Plastic substrate and residual time of microplastics in the urban river shape the composition and structure of bacterial communities in plastisphere	PRJNA300271	https://doi.org/10.1016/j.jenvman.2023.118710	FALSE	water	env
SRR2829344	SRP065321	Elmhurst, upstream water2	Plastic substrate and residual time of microplastics in the urban river shape the composition and structure of bacterial communities in plastisphere	PRJNA300271	https://doi.org/10.1016/j.jenvman.2023.118710	FALSE	water	env
SRR2829343	SRP065321	Elmhurst, upstream water1	Plastic substrate and residual time of microplastics in the urban river shape the composition and structure of bacterial communities in plastisphere	PRJNA300271	https://doi.org/10.1016/j.jenvman.2023.118710	FALSE	water	env
SRR2829342	SRP065321	North Shore, microplastic4	Plastic substrate and residual time of microplastics in the urban river shape the composition and structure of bacterial communities in plastisphere	PRJNA300271	https://doi.org/10.1016/j.jenvman.2023.118710	TRUE	plastic	env
SRR2829341	SRP065321	North Shore, microplastic3	Plastic substrate and residual time of microplastics in the urban river shape the composition and structure of bacterial communities in plastisphere	PRJNA300271	https://doi.org/10.1016/j.jenvman.2023.118710	TRUE	plastic	env
SRR2829340	SRP065321	North Shore, microplastic2	Plastic substrate and residual time of microplastics in the urban river shape the composition and structure of bacterial communities in plastisphere	PRJNA300271	https://doi.org/10.1016/j.jenvman.2023.118710	TRUE	plastic	env
SRR2829339	SRP065321	North Shore, microplastic1	Plastic substrate and residual time of microplastics in the urban river shape the composition and structure of bacterial communities in plastisphere	PRJNA300271	https://doi.org/10.1016/j.jenvman.2023.118710	TRUE	plastic	env
SRR2829338	SRP065321	North Shore, organic material4	Plastic substrate and residual time of microplastics in the urban river shape the composition and structure of bacterial communities in plastisphere	PRJNA300271	https://doi.org/10.1016/j.jenvman.2023.118710	FALSE	organic	env
SRR2829315	SRP065321	North Shore, organic material3	Plastic substrate and residual time of microplastics in the urban river shape the composition and structure of bacterial communities in plastisphere	PRJNA300271	https://doi.org/10.1016/j.jenvman.2023.118710	FALSE	organic	env
SRR2829312	SRP065321	North Shore, organic material2	Plastic substrate and residual time of microplastics in the urban river shape the composition and structure of bacterial communities in plastisphere	PRJNA300271	https://doi.org/10.1016/j.jenvman.2023.118710	FALSE	organic	env
SRR2829309	SRP065321	Kirie, downstream water4	Plastic substrate and residual time of microplastics in the urban river shape the composition and structure of bacterial communities in plastisphere	PRJNA300271	https://doi.org/10.1016/j.jenvman.2023.118710	FALSE	water	env
SRR2829306	SRP065321	North Shore, organic material1	Plastic substrate and residual time of microplastics in the urban river shape the composition and structure of bacterial communities in plastisphere	PRJNA300271	https://doi.org/10.1016/j.jenvman.2023.118710	FALSE	organic	env
SRR2829305	SRP065321	North Shore, downstream water4	Plastic substrate and residual time of microplastics in the urban river shape the composition and structure of bacterial communities in plastisphere	PRJNA300271	https://doi.org/10.1016/j.jenvman.2023.118710	FALSE	water	env
SRR2829304	SRP065321	North Shore, downstream water3	Plastic substrate and residual time of microplastics in the urban river shape the composition and structure of bacterial communities in plastisphere	PRJNA300271	https://doi.org/10.1016/j.jenvman.2023.118710	FALSE	water	env
SRR2829303	SRP065321	North Shore, downstream water2	Plastic substrate and residual time of microplastics in the urban river shape the composition and structure of bacterial communities in plastisphere	PRJNA300271	https://doi.org/10.1016/j.jenvman.2023.118710	FALSE	water	env
SRR2829302	SRP065321	North Shore, downstream water1	Plastic substrate and residual time of microplastics in the urban river shape the composition and structure of bacterial communities in plastisphere	PRJNA300271	https://doi.org/10.1016/j.jenvman.2023.118710	FALSE	water	env
SRR2829301	SRP065321	North Shore, upstream water4	Plastic substrate and residual time of microplastics in the urban river shape the composition and structure of bacterial communities in plastisphere	PRJNA300271	https://doi.org/10.1016/j.jenvman.2023.118710	FALSE	water	env
SRR2829300	SRP065321	North Shore, upstream water3	Plastic substrate and residual time of microplastics in the urban river shape the composition and structure of bacterial communities in plastisphere	PRJNA300271	https://doi.org/10.1016/j.jenvman.2023.118710	FALSE	water	env
SRR2829299	SRP065321	North Shore, upstream water2	Plastic substrate and residual time of microplastics in the urban river shape the composition and structure of bacterial communities in plastisphere	PRJNA300271	https://doi.org/10.1016/j.jenvman.2023.118710	FALSE	water	env
SRR2829298	SRP065321	North Shore, upstream water1	Plastic substrate and residual time of microplastics in the urban river shape the composition and structure of bacterial communities in plastisphere	PRJNA300271	https://doi.org/10.1016/j.jenvman.2023.118710	FALSE	water	env
SRR2829297	SRP065321	South Bloomington, downstream water4	Plastic substrate and residual time of microplastics in the urban river shape the composition and structure of bacterial communities in plastisphere	PRJNA300271	https://doi.org/10.1016/j.jenvman.2023.118710	FALSE	water	env
SRR2829296	SRP065321	Kirie, downstream water3	Plastic substrate and residual time of microplastics in the urban river shape the composition and structure of bacterial communities in plastisphere	PRJNA300271	https://doi.org/10.1016/j.jenvman.2023.118710	FALSE	water	env
SRR2829295	SRP065321	South Bloomington, downstream water3	Plastic substrate and residual time of microplastics in the urban river shape the composition and structure of bacterial communities in plastisphere	PRJNA300271	https://doi.org/10.1016/j.jenvman.2023.118710	FALSE	water	env
SRR2829294	SRP065321	South Bloomington, downstream water2	Plastic substrate and residual time of microplastics in the urban river shape the composition and structure of bacterial communities in plastisphere	PRJNA300271	https://doi.org/10.1016/j.jenvman.2023.118710	FALSE	water	env
SRR2829293	SRP065321	South Bloomington, downstream water1	Plastic substrate and residual time of microplastics in the urban river shape the composition and structure of bacterial communities in plastisphere	PRJNA300271	https://doi.org/10.1016/j.jenvman.2023.118710	FALSE	water	env
SRR2829292	SRP065321	South Bloomington, upstream water4	Plastic substrate and residual time of microplastics in the urban river shape the composition and structure of bacterial communities in plastisphere	PRJNA300271	https://doi.org/10.1016/j.jenvman.2023.118710	FALSE	water	env
SRR2829291	SRP065321	South Bloomington, upstream water3	Plastic substrate and residual time of microplastics in the urban river shape the composition and structure of bacterial communities in plastisphere	PRJNA300271	https://doi.org/10.1016/j.jenvman.2023.118710	FALSE	water	env
SRR2829290	SRP065321	South Bloomington, upstream water2	Plastic substrate and residual time of microplastics in the urban river shape the composition and structure of bacterial communities in plastisphere	PRJNA300271	https://doi.org/10.1016/j.jenvman.2023.118710	FALSE	water	env
SRR2829289	SRP065321	South Bloomington, upstream water1	Plastic substrate and residual time of microplastics in the urban river shape the composition and structure of bacterial communities in plastisphere	PRJNA300271	https://doi.org/10.1016/j.jenvman.2023.118710	FALSE	water	env
SRR2829288	SRP065321	Kirie, downstream water2	Plastic substrate and residual time of microplastics in the urban river shape the composition and structure of bacterial communities in plastisphere	PRJNA300271	https://doi.org/10.1016/j.jenvman.2023.118710	FALSE	water	env
SRR2829287	SRP065321	Kirie, downstream water1	Plastic substrate and residual time of microplastics in the urban river shape the composition and structure of bacterial communities in plastisphere	PRJNA300271	https://doi.org/10.1016/j.jenvman.2023.118710	FALSE	water	env
SRR2829286	SRP065321	Naperville, microplastic4	Plastic substrate and residual time of microplastics in the urban river shape the composition and structure of bacterial communities in plastisphere	PRJNA300271	https://doi.org/10.1016/j.jenvman.2023.118710	TRUE	plastic	env
SRR2829285	SRP065321	Naperville, microplastic3	Plastic substrate and residual time of microplastics in the urban river shape the composition and structure of bacterial communities in plastisphere	PRJNA300271	https://doi.org/10.1016/j.jenvman.2023.118710	TRUE	plastic	env
SRR2829284	SRP065321	Naperville, microplastic2	Plastic substrate and residual time of microplastics in the urban river shape the composition and structure of bacterial communities in plastisphere	PRJNA300271	https://doi.org/10.1016/j.jenvman.2023.118710	TRUE	plastic	env
SRR2829283	SRP065321	Naperville, microplastic1	Plastic substrate and residual time of microplastics in the urban river shape the composition and structure of bacterial communities in plastisphere	PRJNA300271	https://doi.org/10.1016/j.jenvman.2023.118710	TRUE	plastic	env
SRR2829282	SRP065321	Naperville, organic material4	Plastic substrate and residual time of microplastics in the urban river shape the composition and structure of bacterial communities in plastisphere	PRJNA300271	https://doi.org/10.1016/j.jenvman.2023.118710	FALSE	organic	env
SRR2829281	SRP065321	Naperville, organic material3	Plastic substrate and residual time of microplastics in the urban river shape the composition and structure of bacterial communities in plastisphere	PRJNA300271	https://doi.org/10.1016/j.jenvman.2023.118710	FALSE	organic	env
SRR2829280	SRP065321	Naperville, organic material2	Plastic substrate and residual time of microplastics in the urban river shape the composition and structure of bacterial communities in plastisphere	PRJNA300271	https://doi.org/10.1016/j.jenvman.2023.118710	FALSE	organic	env
SRR2829279	SRP065321	Kirie, upstream water4	Plastic substrate and residual time of microplastics in the urban river shape the composition and structure of bacterial communities in plastisphere	PRJNA300271	https://doi.org/10.1016/j.jenvman.2023.118710	FALSE	water	env
SRR2829278	SRP065321	Naperville, organic material1	Plastic substrate and residual time of microplastics in the urban river shape the composition and structure of bacterial communities in plastisphere	PRJNA300271	https://doi.org/10.1016/j.jenvman.2023.118710	FALSE	organic	env
SRR2829277	SRP065321	Naperville, downstream water4	Plastic substrate and residual time of microplastics in the urban river shape the composition and structure of bacterial communities in plastisphere	PRJNA300271	https://doi.org/10.1016/j.jenvman.2023.118710	FALSE	water	env
SRR2829276	SRP065321	Naperville, downstream water3	Plastic substrate and residual time of microplastics in the urban river shape the composition and structure of bacterial communities in plastisphere	PRJNA300271	https://doi.org/10.1016/j.jenvman.2023.118710	FALSE	water	env
SRR2829275	SRP065321	Naperville, downstream water2	Plastic substrate and residual time of microplastics in the urban river shape the composition and structure of bacterial communities in plastisphere	PRJNA300271	https://doi.org/10.1016/j.jenvman.2023.118710	FALSE	water	env
SRR2829274	SRP065321	Naperville, downstream water1	Plastic substrate and residual time of microplastics in the urban river shape the composition and structure of bacterial communities in plastisphere	PRJNA300271	https://doi.org/10.1016/j.jenvman.2023.118710	FALSE	water	env
SRR2829273	SRP065321	Naperville, upstream water4	Plastic substrate and residual time of microplastics in the urban river shape the composition and structure of bacterial communities in plastisphere	PRJNA300271	https://doi.org/10.1016/j.jenvman.2023.118710	FALSE	water	env
SRR2829272	SRP065321	Naperville, upstream water3	Plastic substrate and residual time of microplastics in the urban river shape the composition and structure of bacterial communities in plastisphere	PRJNA300271	https://doi.org/10.1016/j.jenvman.2023.118710	FALSE	water	env
SRR2829271	SRP065321	Naperville, upstream water2	Plastic substrate and residual time of microplastics in the urban river shape the composition and structure of bacterial communities in plastisphere	PRJNA300271	https://doi.org/10.1016/j.jenvman.2023.118710	FALSE	water	env
SRR2829270	SRP065321	Naperville, upstream water1	Plastic substrate and residual time of microplastics in the urban river shape the composition and structure of bacterial communities in plastisphere	PRJNA300271	https://doi.org/10.1016/j.jenvman.2023.118710	FALSE	water	env
SRR2829269	SRP065321	Woodridge, downstream water4	Plastic substrate and residual time of microplastics in the urban river shape the composition and structure of bacterial communities in plastisphere	PRJNA300271	https://doi.org/10.1016/j.jenvman.2023.118710	FALSE	water	env
SRR2829268	SRP065321	Kirie, upstream water3	Plastic substrate and residual time of microplastics in the urban river shape the composition and structure of bacterial communities in plastisphere	PRJNA300271	https://doi.org/10.1016/j.jenvman.2023.118710	FALSE	water	env
SRR2829267	SRP065321	Woodridge, downstream water3	Plastic substrate and residual time of microplastics in the urban river shape the composition and structure of bacterial communities in plastisphere	PRJNA300271	https://doi.org/10.1016/j.jenvman.2023.118710	FALSE	water	env
SRR2829266	SRP065321	Woodridge, downstream water2	Plastic substrate and residual time of microplastics in the urban river shape the composition and structure of bacterial communities in plastisphere	PRJNA300271	https://doi.org/10.1016/j.jenvman.2023.118710	FALSE	water	env
SRR2829265	SRP065321	Woodridge, downstream water1	Plastic substrate and residual time of microplastics in the urban river shape the composition and structure of bacterial communities in plastisphere	PRJNA300271	https://doi.org/10.1016/j.jenvman.2023.118710	FALSE	water	env
SRR2829264	SRP065321	Woodridge, upstream water4	Plastic substrate and residual time of microplastics in the urban river shape the composition and structure of bacterial communities in plastisphere	PRJNA300271	https://doi.org/10.1016/j.jenvman.2023.118710	FALSE	water	env
SRR2829263	SRP065321	Woodridge, upstream water3	Plastic substrate and residual time of microplastics in the urban river shape the composition and structure of bacterial communities in plastisphere	PRJNA300271	https://doi.org/10.1016/j.jenvman.2023.118710	FALSE	water	env
SRR2829262	SRP065321	Woodridge, upstream water2	Plastic substrate and residual time of microplastics in the urban river shape the composition and structure of bacterial communities in plastisphere	PRJNA300271	https://doi.org/10.1016/j.jenvman.2023.118710	FALSE	water	env
SRR2829261	SRP065321	Woodridge, upstream water1	Plastic substrate and residual time of microplastics in the urban river shape the composition and structure of bacterial communities in plastisphere	PRJNA300271	https://doi.org/10.1016/j.jenvman.2023.118710	FALSE	water	env
SRR2829260	SRP065321	Wheaton, microplastic4	Plastic substrate and residual time of microplastics in the urban river shape the composition and structure of bacterial communities in plastisphere	PRJNA300271	https://doi.org/10.1016/j.jenvman.2023.118710	TRUE	plastic	env
SRR2829259	SRP065321	Wheaton, microplastic3	Plastic substrate and residual time of microplastics in the urban river shape the composition and structure of bacterial communities in plastisphere	PRJNA300271	https://doi.org/10.1016/j.jenvman.2023.118710	TRUE	plastic	env
SRR2829258	SRP065321	Wheaton, microplastic2	Plastic substrate and residual time of microplastics in the urban river shape the composition and structure of bacterial communities in plastisphere	PRJNA300271	https://doi.org/10.1016/j.jenvman.2023.118710	TRUE	plastic	env
SRR2829257	SRP065321	Kirie, upstream water2	Plastic substrate and residual time of microplastics in the urban river shape the composition and structure of bacterial communities in plastisphere	PRJNA300271	https://doi.org/10.1016/j.jenvman.2023.118710	FALSE	water	env
SRR2829256	SRP065321	Wheaton, microplastic1	Plastic substrate and residual time of microplastics in the urban river shape the composition and structure of bacterial communities in plastisphere	PRJNA300271	https://doi.org/10.1016/j.jenvman.2023.118710	TRUE	plastic	env
SRR2829255	SRP065321	Wheaton, organic material4	Plastic substrate and residual time of microplastics in the urban river shape the composition and structure of bacterial communities in plastisphere	PRJNA300271	https://doi.org/10.1016/j.jenvman.2023.118710	FALSE	organic	env
SRR2829254	SRP065321	Wheaton, organic material3	Plastic substrate and residual time of microplastics in the urban river shape the composition and structure of bacterial communities in plastisphere	PRJNA300271	https://doi.org/10.1016/j.jenvman.2023.118710	FALSE	organic	env
SRR2829253	SRP065321	Wheaton, organic material2	Plastic substrate and residual time of microplastics in the urban river shape the composition and structure of bacterial communities in plastisphere	PRJNA300271	https://doi.org/10.1016/j.jenvman.2023.118710	FALSE	organic	env
SRR2829252	SRP065321	Wheaton, organic material1	Plastic substrate and residual time of microplastics in the urban river shape the composition and structure of bacterial communities in plastisphere	PRJNA300271	https://doi.org/10.1016/j.jenvman.2023.118710	FALSE	organic	env
SRR2829251	SRP065321	Wheaton, downstream water4	Plastic substrate and residual time of microplastics in the urban river shape the composition and structure of bacterial communities in plastisphere	PRJNA300271	https://doi.org/10.1016/j.jenvman.2023.118710	FALSE	water	env
SRR2829250	SRP065321	Wheaton, downstream water3	Plastic substrate and residual time of microplastics in the urban river shape the composition and structure of bacterial communities in plastisphere	PRJNA300271	https://doi.org/10.1016/j.jenvman.2023.118710	FALSE	water	env
SRR2829249	SRP065321	Wheaton, downstream water2	Plastic substrate and residual time of microplastics in the urban river shape the composition and structure of bacterial communities in plastisphere	PRJNA300271	https://doi.org/10.1016/j.jenvman.2023.118710	FALSE	water	env
SRR2829248	SRP065321	Wheaton, downstream water1	Plastic substrate and residual time of microplastics in the urban river shape the composition and structure of bacterial communities in plastisphere	PRJNA300271	https://doi.org/10.1016/j.jenvman.2023.118710	FALSE	water	env
SRR2829247	SRP065321	Wheaton, upstream water4	Plastic substrate and residual time of microplastics in the urban river shape the composition and structure of bacterial communities in plastisphere	PRJNA300271	https://doi.org/10.1016/j.jenvman.2023.118710	FALSE	water	env
SRR2829246	SRP065321	Kirie, upstream water1	Plastic substrate and residual time of microplastics in the urban river shape the composition and structure of bacterial communities in plastisphere	PRJNA300271	https://doi.org/10.1016/j.jenvman.2023.118710	FALSE	water	env
SRR2829244	SRP065321	Wheaton, upstream water3	Plastic substrate and residual time of microplastics in the urban river shape the composition and structure of bacterial communities in plastisphere	PRJNA300271	https://doi.org/10.1016/j.jenvman.2023.118710	FALSE	water	env
SRR2829243	SRP065321	Wheaton, upstream water2	Plastic substrate and residual time of microplastics in the urban river shape the composition and structure of bacterial communities in plastisphere	PRJNA300271	https://doi.org/10.1016/j.jenvman.2023.118710	FALSE	water	env
SRR2829242	SRP065321	South Bloomington, organic material4	Plastic substrate and residual time of microplastics in the urban river shape the composition and structure of bacterial communities in plastisphere	PRJNA300271	https://doi.org/10.1016/j.jenvman.2023.118710	FALSE	organic	env
SRR2829241	SRP065321	Wheaton, upstream water1	Plastic substrate and residual time of microplastics in the urban river shape the composition and structure of bacterial communities in plastisphere	PRJNA300271	https://doi.org/10.1016/j.jenvman.2023.118710	FALSE	water	env
SRR2829240	SRP065321	South Bloomington, organic material3	Plastic substrate and residual time of microplastics in the urban river shape the composition and structure of bacterial communities in plastisphere	PRJNA300271	https://doi.org/10.1016/j.jenvman.2023.118710	FALSE	organic	env
SRR2829239	SRP065321	South Bloomington, organic material2	Plastic substrate and residual time of microplastics in the urban river shape the composition and structure of bacterial communities in plastisphere	PRJNA300271	https://doi.org/10.1016/j.jenvman.2023.118710	FALSE	organic	env
SRR2829238	SRP065321	South Bloomington, organic material1	Plastic substrate and residual time of microplastics in the urban river shape the composition and structure of bacterial communities in plastisphere	PRJNA300271	https://doi.org/10.1016/j.jenvman.2023.118710	FALSE	organic	env
SRR2829237	SRP065321	Woodridge, organic material4	Plastic substrate and residual time of microplastics in the urban river shape the composition and structure of bacterial communities in plastisphere	PRJNA300271	https://doi.org/10.1016/j.jenvman.2023.118710	FALSE	organic	env
SRR2829236	SRP065321	Woodridge, organic material3	Plastic substrate and residual time of microplastics in the urban river shape the composition and structure of bacterial communities in plastisphere	PRJNA300271	https://doi.org/10.1016/j.jenvman.2023.118710	FALSE	organic	env
SRR2829235	SRP065321	Woodridge, organic material2	Plastic substrate and residual time of microplastics in the urban river shape the composition and structure of bacterial communities in plastisphere	PRJNA300271	https://doi.org/10.1016/j.jenvman.2023.118710	FALSE	organic	env
SRR2829234	SRP065321	Woodridge, organic material1	Plastic substrate and residual time of microplastics in the urban river shape the composition and structure of bacterial communities in plastisphere	PRJNA300271	https://doi.org/10.1016/j.jenvman.2023.118710	FALSE	organic	env
SRR2829233	SRP065321	Kirie, microplastic4	Plastic substrate and residual time of microplastics in the urban river shape the composition and structure of bacterial communities in plastisphere	PRJNA300271	https://doi.org/10.1016/j.jenvman.2023.118710	TRUE	plastic	env
SRR2829232	SRP065321	W Oakland, organic material3	Plastic substrate and residual time of microplastics in the urban river shape the composition and structure of bacterial communities in plastisphere	PRJNA300271	https://doi.org/10.1016/j.jenvman.2023.118710	FALSE	organic	env
SRR2829231	SRP065321	Kirie, microplastic3	Plastic substrate and residual time of microplastics in the urban river shape the composition and structure of bacterial communities in plastisphere	PRJNA300271	https://doi.org/10.1016/j.jenvman.2023.118710	TRUE	plastic	env
SRR2829230	SRP065321	W Oakland, downstream water4	Plastic substrate and residual time of microplastics in the urban river shape the composition and structure of bacterial communities in plastisphere	PRJNA300271	https://doi.org/10.1016/j.jenvman.2023.118710	FALSE	water	env
SRR2829229	SRP065321	W Oakland, downstream water3	Plastic substrate and residual time of microplastics in the urban river shape the composition and structure of bacterial communities in plastisphere	PRJNA300271	https://doi.org/10.1016/j.jenvman.2023.118710	FALSE	water	env
SRR2829228	SRP065321	W Oakland, downstream water2	Plastic substrate and residual time of microplastics in the urban river shape the composition and structure of bacterial communities in plastisphere	PRJNA300271	https://doi.org/10.1016/j.jenvman.2023.118710	FALSE	water	env
SRR2829227	SRP065321	Kirie, microplastic2	Plastic substrate and residual time of microplastics in the urban river shape the composition and structure of bacterial communities in plastisphere	PRJNA300271	https://doi.org/10.1016/j.jenvman.2023.118710	TRUE	plastic	env
SRR2829226	SRP065321	W Oakland, downstream water1	Plastic substrate and residual time of microplastics in the urban river shape the composition and structure of bacterial communities in plastisphere	PRJNA300271	https://doi.org/10.1016/j.jenvman.2023.118710	FALSE	water	env
SRR2829225	SRP065321	W Oakland, upstream water4	Plastic substrate and residual time of microplastics in the urban river shape the composition and structure of bacterial communities in plastisphere	PRJNA300271	https://doi.org/10.1016/j.jenvman.2023.118710	FALSE	water	env
SRR2829224	SRP065321	W Oakland, upstream water3	Plastic substrate and residual time of microplastics in the urban river shape the composition and structure of bacterial communities in plastisphere	PRJNA300271	https://doi.org/10.1016/j.jenvman.2023.118710	FALSE	water	env
SRR2829223	SRP065321	W Oakland, upstream water2	Plastic substrate and residual time of microplastics in the urban river shape the composition and structure of bacterial communities in plastisphere	PRJNA300271	https://doi.org/10.1016/j.jenvman.2023.118710	FALSE	water	env
SRR2829222	SRP065321	W Oakland, upstream water1	Plastic substrate and residual time of microplastics in the urban river shape the composition and structure of bacterial communities in plastisphere	PRJNA300271	https://doi.org/10.1016/j.jenvman.2023.118710	FALSE	water	env
SRR2829221	SRP065321	Schererville, microplastic4	Plastic substrate and residual time of microplastics in the urban river shape the composition and structure of bacterial communities in plastisphere	PRJNA300271	https://doi.org/10.1016/j.jenvman.2023.118710	TRUE	plastic	env
SRR2829220	SRP065321	Schererville, microplastic3	Plastic substrate and residual time of microplastics in the urban river shape the composition and structure of bacterial communities in plastisphere	PRJNA300271	https://doi.org/10.1016/j.jenvman.2023.118710	TRUE	plastic	env
SRR2829219	SRP065321	Schererville, microplastic2	Plastic substrate and residual time of microplastics in the urban river shape the composition and structure of bacterial communities in plastisphere	PRJNA300271	https://doi.org/10.1016/j.jenvman.2023.118710	TRUE	plastic	env
SRR2829218	SRP065321	Schererville, microplastic1	Plastic substrate and residual time of microplastics in the urban river shape the composition and structure of bacterial communities in plastisphere	PRJNA300271	https://doi.org/10.1016/j.jenvman.2023.118710	TRUE	plastic	env
SRR2829217	SRP065321	Schererville, organic material4	Plastic substrate and residual time of microplastics in the urban river shape the composition and structure of bacterial communities in plastisphere	PRJNA300271	https://doi.org/10.1016/j.jenvman.2023.118710	FALSE	organic	env
SRR2829216	SRP065321	Kirie, microplastic1	Plastic substrate and residual time of microplastics in the urban river shape the composition and structure of bacterial communities in plastisphere	PRJNA300271	https://doi.org/10.1016/j.jenvman.2023.118710	TRUE	plastic	env
SRR2829215	SRP065321	Schererville, organic material3	Plastic substrate and residual time of microplastics in the urban river shape the composition and structure of bacterial communities in plastisphere	PRJNA300271	https://doi.org/10.1016/j.jenvman.2023.118710	FALSE	organic	env
SRR2829214	SRP065321	Schererville, organic material2	Plastic substrate and residual time of microplastics in the urban river shape the composition and structure of bacterial communities in plastisphere	PRJNA300271	https://doi.org/10.1016/j.jenvman.2023.118710	FALSE	organic	env
SRR2829213	SRP065321	Schererville, organic material1	Plastic substrate and residual time of microplastics in the urban river shape the composition and structure of bacterial communities in plastisphere	PRJNA300271	https://doi.org/10.1016/j.jenvman.2023.118710	FALSE	organic	env
SRR2829212	SRP065321	Schererville, downstream water4	Plastic substrate and residual time of microplastics in the urban river shape the composition and structure of bacterial communities in plastisphere	PRJNA300271	https://doi.org/10.1016/j.jenvman.2023.118710	FALSE	water	env
SRR2829211	SRP065321	Schererville, downstream water3	Plastic substrate and residual time of microplastics in the urban river shape the composition and structure of bacterial communities in plastisphere	PRJNA300271	https://doi.org/10.1016/j.jenvman.2023.118710	FALSE	water	env
SRR2829210	SRP065321	Schererville, downstream water2	Plastic substrate and residual time of microplastics in the urban river shape the composition and structure of bacterial communities in plastisphere	PRJNA300271	https://doi.org/10.1016/j.jenvman.2023.118710	FALSE	water	env
SRR2829209	SRP065321	Schererville, downstream water1	Plastic substrate and residual time of microplastics in the urban river shape the composition and structure of bacterial communities in plastisphere	PRJNA300271	https://doi.org/10.1016/j.jenvman.2023.118710	FALSE	water	env
SRR2829208	SRP065321	Schererville, upstream water4	Plastic substrate and residual time of microplastics in the urban river shape the composition and structure of bacterial communities in plastisphere	PRJNA300271	https://doi.org/10.1016/j.jenvman.2023.118710	FALSE	water	env
SRR2829207	SRP065321	Schererville, upstream water3	Plastic substrate and residual time of microplastics in the urban river shape the composition and structure of bacterial communities in plastisphere	PRJNA300271	https://doi.org/10.1016/j.jenvman.2023.118710	FALSE	water	env
SRR2829206	SRP065321	Schererville, upstream water2	Plastic substrate and residual time of microplastics in the urban river shape the composition and structure of bacterial communities in plastisphere	PRJNA300271	https://doi.org/10.1016/j.jenvman.2023.118710	FALSE	water	env
SRR2829205	SRP065321	Kirie, organic material4	Plastic substrate and residual time of microplastics in the urban river shape the composition and structure of bacterial communities in plastisphere	PRJNA300271	https://doi.org/10.1016/j.jenvman.2023.118710	FALSE	organic	env
SRR2829204	SRP065321	Schererville, upstream water1	Plastic substrate and residual time of microplastics in the urban river shape the composition and structure of bacterial communities in plastisphere	PRJNA300271	https://doi.org/10.1016/j.jenvman.2023.118710	FALSE	water	env
SRR2829203	SRP065321	W Oakland, organic material1	Plastic substrate and residual time of microplastics in the urban river shape the composition and structure of bacterial communities in plastisphere	PRJNA300271	https://doi.org/10.1016/j.jenvman.2023.118710	FALSE	organic	env
SRR2829202	SRP065321	Bartlett, microplastic3	Plastic substrate and residual time of microplastics in the urban river shape the composition and structure of bacterial communities in plastisphere	PRJNA300271	https://doi.org/10.1016/j.jenvman.2023.118710	TRUE	plastic	env
SRR2829201	SRP065321	Bartlett, microplastic2	Plastic substrate and residual time of microplastics in the urban river shape the composition and structure of bacterial communities in plastisphere	PRJNA300271	https://doi.org/10.1016/j.jenvman.2023.118710	TRUE	plastic	env
SRR2829200	SRP065321	Bartlett, microplastic1	Plastic substrate and residual time of microplastics in the urban river shape the composition and structure of bacterial communities in plastisphere	PRJNA300271	https://doi.org/10.1016/j.jenvman.2023.118710	TRUE	plastic	env
SRR2829199	SRP065321	Bartlett, organic material4	Plastic substrate and residual time of microplastics in the urban river shape the composition and structure of bacterial communities in plastisphere	PRJNA300271	https://doi.org/10.1016/j.jenvman.2023.118710	FALSE	organic	env
SRR2829198	SRP065321	Bartlett, organic material3	Plastic substrate and residual time of microplastics in the urban river shape the composition and structure of bacterial communities in plastisphere	PRJNA300271	https://doi.org/10.1016/j.jenvman.2023.118710	FALSE	organic	env
SRR2829197	SRP065321	Bartlett, organic material2	Plastic substrate and residual time of microplastics in the urban river shape the composition and structure of bacterial communities in plastisphere	PRJNA300271	https://doi.org/10.1016/j.jenvman.2023.118710	FALSE	organic	env
SRR2829196	SRP065321	Bartlett, organic material1	Plastic substrate and residual time of microplastics in the urban river shape the composition and structure of bacterial communities in plastisphere	PRJNA300271	https://doi.org/10.1016/j.jenvman.2023.118710	FALSE	organic	env
SRR2829195	SRP065321	Bartlett, downstream water4	Plastic substrate and residual time of microplastics in the urban river shape the composition and structure of bacterial communities in plastisphere	PRJNA300271	https://doi.org/10.1016/j.jenvman.2023.118710	FALSE	water	env
SRR2829194	SRP065321	Kirie, organic material3	Plastic substrate and residual time of microplastics in the urban river shape the composition and structure of bacterial communities in plastisphere	PRJNA300271	https://doi.org/10.1016/j.jenvman.2023.118710	FALSE	organic	env
SRR2829193	SRP065321	Bartlett, downstream water3	Plastic substrate and residual time of microplastics in the urban river shape the composition and structure of bacterial communities in plastisphere	PRJNA300271	https://doi.org/10.1016/j.jenvman.2023.118710	FALSE	water	env
SRR2829192	SRP065321	Bartlett, downstream water2	Plastic substrate and residual time of microplastics in the urban river shape the composition and structure of bacterial communities in plastisphere	PRJNA300271	https://doi.org/10.1016/j.jenvman.2023.118710	FALSE	water	env
SRR2829191	SRP065321	Bartlett, downstream water1	Plastic substrate and residual time of microplastics in the urban river shape the composition and structure of bacterial communities in plastisphere	PRJNA300271	https://doi.org/10.1016/j.jenvman.2023.118710	FALSE	water	env
SRR2829190	SRP065321	Bartlett, upstream water4	Plastic substrate and residual time of microplastics in the urban river shape the composition and structure of bacterial communities in plastisphere	PRJNA300271	https://doi.org/10.1016/j.jenvman.2023.118710	FALSE	water	env
SRR2829189	SRP065321	Bartlett, upstream water3	Plastic substrate and residual time of microplastics in the urban river shape the composition and structure of bacterial communities in plastisphere	PRJNA300271	https://doi.org/10.1016/j.jenvman.2023.118710	FALSE	water	env
SRR2829188	SRP065321	Bartlett, upstream water2	Plastic substrate and residual time of microplastics in the urban river shape the composition and structure of bacterial communities in plastisphere	PRJNA300271	https://doi.org/10.1016/j.jenvman.2023.118710	FALSE	water	env
SRR2829187	SRP065321	Bartlett, upstream water1	Plastic substrate and residual time of microplastics in the urban river shape the composition and structure of bacterial communities in plastisphere	PRJNA300271	https://doi.org/10.1016/j.jenvman.2023.118710	FALSE	water	env
SRR2829186	SRP065321	W Oakland, organic material2	Plastic substrate and residual time of microplastics in the urban river shape the composition and structure of bacterial communities in plastisphere	PRJNA300271	https://doi.org/10.1016/j.jenvman.2023.118710	FALSE	organic	env
SRR2829185	SRP065321	Elmhurst, microplastic3	Plastic substrate and residual time of microplastics in the urban river shape the composition and structure of bacterial communities in plastisphere	PRJNA300271	https://doi.org/10.1016/j.jenvman.2023.118710	TRUE	plastic	env
SRR2829184	SRP065321	Elmhurst, microplastic2	Plastic substrate and residual time of microplastics in the urban river shape the composition and structure of bacterial communities in plastisphere	PRJNA300271	https://doi.org/10.1016/j.jenvman.2023.118710	TRUE	plastic	env
SRR2829183	SRP065321	Kirie, organic material2	Plastic substrate and residual time of microplastics in the urban river shape the composition and structure of bacterial communities in plastisphere	PRJNA300271	https://doi.org/10.1016/j.jenvman.2023.118710	FALSE	organic	env
SRR2829182	SRP065321	Elmhurst, microplastic1	Plastic substrate and residual time of microplastics in the urban river shape the composition and structure of bacterial communities in plastisphere	PRJNA300271	https://doi.org/10.1016/j.jenvman.2023.118710	TRUE	plastic	env
SRR2829181	SRP065321	Elmhurst, organic material4	Plastic substrate and residual time of microplastics in the urban river shape the composition and structure of bacterial communities in plastisphere	PRJNA300271	https://doi.org/10.1016/j.jenvman.2023.118710	FALSE	organic	env
SRR2829180	SRP065321	Elmhurst, organic material3	Plastic substrate and residual time of microplastics in the urban river shape the composition and structure of bacterial communities in plastisphere	PRJNA300271	https://doi.org/10.1016/j.jenvman.2023.118710	FALSE	organic	env
SRR2829179	SRP065321	Elmhurst, organic material2	Plastic substrate and residual time of microplastics in the urban river shape the composition and structure of bacterial communities in plastisphere	PRJNA300271	https://doi.org/10.1016/j.jenvman.2023.118710	FALSE	organic	env
SRR2829178	SRP065321	Elmhurst, organic material1	Plastic substrate and residual time of microplastics in the urban river shape the composition and structure of bacterial communities in plastisphere	PRJNA300271	https://doi.org/10.1016/j.jenvman.2023.118710	FALSE	organic	env
SRR2829177	SRP065321	Elmhurst, downstream water4	Plastic substrate and residual time of microplastics in the urban river shape the composition and structure of bacterial communities in plastisphere	PRJNA300271	https://doi.org/10.1016/j.jenvman.2023.118710	FALSE	water	env
SRR2829176	SRP065321	Elmhurst, downstream water3	Plastic substrate and residual time of microplastics in the urban river shape the composition and structure of bacterial communities in plastisphere	PRJNA300271	https://doi.org/10.1016/j.jenvman.2023.118710	FALSE	water	env
SRR2829175	SRP065321	Elmhurst, downstream water2	Plastic substrate and residual time of microplastics in the urban river shape the composition and structure of bacterial communities in plastisphere	PRJNA300271	https://doi.org/10.1016/j.jenvman.2023.118710	FALSE	water	env
SRR2829174	SRP065321	Elmhurst, downstream water1	Plastic substrate and residual time of microplastics in the urban river shape the composition and structure of bacterial communities in plastisphere	PRJNA300271	https://doi.org/10.1016/j.jenvman.2023.118710	FALSE	water	env
SRR2829173	SRP065321	Elmhurst, upstream water4	Plastic substrate and residual time of microplastics in the urban river shape the composition and structure of bacterial communities in plastisphere	PRJNA300271	https://doi.org/10.1016/j.jenvman.2023.118710	FALSE	water	env
SRR11047820	SRP247765	PE replicate 2 from BY	Increased inheritance of structure and function of bacterial communities and pathogen propagation in plastisphere along a river with increasing antibiotics pollution gradient	PRJNA605555	https://doi.org/10.1016/j.envpol.2020.114641	TRUE	plastic	env
SRR11047821	SRP247765	PE replicate 1 from BY	Increased inheritance of structure and function of bacterial communities and pathogen propagation in plastisphere along a river with increasing antibiotics pollution gradient	PRJNA605555	https://doi.org/10.1016/j.envpol.2020.114641	TRUE	plastic	env
SRR11047822	SRP247765	PP from BY	Increased inheritance of structure and function of bacterial communities and pathogen propagation in plastisphere along a river with increasing antibiotics pollution gradient	PRJNA605555	https://doi.org/10.1016/j.envpol.2020.114641	TRUE	plastic	env
SRR11047823	SRP247765	PBT from BY	Increased inheritance of structure and function of bacterial communities and pathogen propagation in plastisphere along a river with increasing antibiotics pollution gradient	PRJNA605555	https://doi.org/10.1016/j.envpol.2020.114641	TRUE	plastic	env
SRR11047824	SRP247765	surface water from BY	Increased inheritance of structure and function of bacterial communities and pathogen propagation in plastisphere along a river with increasing antibiotics pollution gradient	PRJNA605555	https://doi.org/10.1016/j.envpol.2020.114641	FALSE	water	env
SRR11047825	SRP247765	PP replicate 2 from HJL	Increased inheritance of structure and function of bacterial communities and pathogen propagation in plastisphere along a river with increasing antibiotics pollution gradient	PRJNA605555	https://doi.org/10.1016/j.envpol.2020.114641	TRUE	plastic	env
SRR11047826	SRP247765	PE replicate 4 from WLB	Increased inheritance of structure and function of bacterial communities and pathogen propagation in plastisphere along a river with increasing antibiotics pollution gradient	PRJNA605555	https://doi.org/10.1016/j.envpol.2020.114641	TRUE	plastic	env
SRR11047827	SRP247765	PBT replicate 2 from WLB	Increased inheritance of structure and function of bacterial communities and pathogen propagation in plastisphere along a river with increasing antibiotics pollution gradient	PRJNA605555	https://doi.org/10.1016/j.envpol.2020.114641	TRUE	plastic	env
SRR11047828	SRP247765	PE replicate 3 from WLB	Increased inheritance of structure and function of bacterial communities and pathogen propagation in plastisphere along a river with increasing antibiotics pollution gradient	PRJNA605555	https://doi.org/10.1016/j.envpol.2020.114641	TRUE	plastic	env
SRR11047829	SRP247765	PS from HX from WLB	Increased inheritance of structure and function of bacterial communities and pathogen propagation in plastisphere along a river with increasing antibiotics pollution gradient	PRJNA605555	https://doi.org/10.1016/j.envpol.2020.114641	TRUE	plastic	env
SRR11047830	SRP247765	PE replicate 2 from WLB	Increased inheritance of structure and function of bacterial communities and pathogen propagation in plastisphere along a river with increasing antibiotics pollution gradient	PRJNA605555	https://doi.org/10.1016/j.envpol.2020.114641	TRUE	plastic	env
SRR11047831	SRP247765	PE replicate 1 from WLB	Increased inheritance of structure and function of bacterial communities and pathogen propagation in plastisphere along a river with increasing antibiotics pollution gradient	PRJNA605555	https://doi.org/10.1016/j.envpol.2020.114641	TRUE	plastic	env
SRR11047832	SRP247765	PBT replicate 1 from WLB	Increased inheritance of structure and function of bacterial communities and pathogen propagation in plastisphere along a river with increasing antibiotics pollution gradient	PRJNA605555	https://doi.org/10.1016/j.envpol.2020.114641	TRUE	plastic	env
SRR11047833	SRP247765	surface water from WLB	Increased inheritance of structure and function of bacterial communities and pathogen propagation in plastisphere along a river with increasing antibiotics pollution gradient	PRJNA605555	https://doi.org/10.1016/j.envpol.2020.114641	FALSE	water	env
SRR11047834	SRP247765	PP replicate 3 from HX	Increased inheritance of structure and function of bacterial communities and pathogen propagation in plastisphere along a river with increasing antibiotics pollution gradient	PRJNA605555	https://doi.org/10.1016/j.envpol.2020.114641	TRUE	plastic	env
SRR11047835	SRP247765	PP replicate 1 from HJL	Increased inheritance of structure and function of bacterial communities and pathogen propagation in plastisphere along a river with increasing antibiotics pollution gradient	PRJNA605555	https://doi.org/10.1016/j.envpol.2020.114641	TRUE	plastic	env
SRR11047836	SRP247765	PP replicate 2 from HX	Increased inheritance of structure and function of bacterial communities and pathogen propagation in plastisphere along a river with increasing antibiotics pollution gradient	PRJNA605555	https://doi.org/10.1016/j.envpol.2020.114641	TRUE	plastic	env
SRR11047837	SRP247765	PE from HX	Increased inheritance of structure and function of bacterial communities and pathogen propagation in plastisphere along a river with increasing antibiotics pollution gradient	PRJNA605555	https://doi.org/10.1016/j.envpol.2020.114641	TRUE	plastic	env
SRR11047838	SRP247765	PP replicate 1 from HX	Increased inheritance of structure and function of bacterial communities and pathogen propagation in plastisphere along a river with increasing antibiotics pollution gradient	PRJNA605555	https://doi.org/10.1016/j.envpol.2020.114641	TRUE	plastic	env
SRR11047839	SRP247765	PBT from HX	Increased inheritance of structure and function of bacterial communities and pathogen propagation in plastisphere along a river with increasing antibiotics pollution gradient	PRJNA605555	https://doi.org/10.1016/j.envpol.2020.114641	TRUE	plastic	env
SRR11047840	SRP247765	surface water from HX	Increased inheritance of structure and function of bacterial communities and pathogen propagation in plastisphere along a river with increasing antibiotics pollution gradient	PRJNA605555	https://doi.org/10.1016/j.envpol.2020.114641	FALSE	water	env
SRR11047841	SRP247765	PS from TGC	Increased inheritance of structure and function of bacterial communities and pathogen propagation in plastisphere along a river with increasing antibiotics pollution gradient	PRJNA605555	https://doi.org/10.1016/j.envpol.2020.114641	TRUE	plastic	env
SRR11047842	SRP247765	PE replicate 3 from TGC	Increased inheritance of structure and function of bacterial communities and pathogen propagation in plastisphere along a river with increasing antibiotics pollution gradient	PRJNA605555	https://doi.org/10.1016/j.envpol.2020.114641	TRUE	plastic	env
SRR11047843	SRP247765	PP from TGC	Increased inheritance of structure and function of bacterial communities and pathogen propagation in plastisphere along a river with increasing antibiotics pollution gradient	PRJNA605555	https://doi.org/10.1016/j.envpol.2020.114641	TRUE	plastic	env
SRR11047844	SRP247765	PE replicate 2 from TGC	Increased inheritance of structure and function of bacterial communities and pathogen propagation in plastisphere along a river with increasing antibiotics pollution gradient	PRJNA605555	https://doi.org/10.1016/j.envpol.2020.114641	TRUE	plastic	env
SRR11047845	SRP247765	PBT from TGC	Increased inheritance of structure and function of bacterial communities and pathogen propagation in plastisphere along a river with increasing antibiotics pollution gradient	PRJNA605555	https://doi.org/10.1016/j.envpol.2020.114641	TRUE	plastic	env
SRR11047846	SRP247765	PE replicate 2 from HJL	Increased inheritance of structure and function of bacterial communities and pathogen propagation in plastisphere along a river with increasing antibiotics pollution gradient	PRJNA605555	https://doi.org/10.1016/j.envpol.2020.114641	TRUE	plastic	env
SRR11047847	SRP247765	PE replicate 1 from TGC	Increased inheritance of structure and function of bacterial communities and pathogen propagation in plastisphere along a river with increasing antibiotics pollution gradient	PRJNA605555	https://doi.org/10.1016/j.envpol.2020.114641	TRUE	plastic	env
SRR11047848	SRP247765	surface water from TGC	Increased inheritance of structure and function of bacterial communities and pathogen propagation in plastisphere along a river with increasing antibiotics pollution gradient	PRJNA605555	https://doi.org/10.1016/j.envpol.2020.114641	FALSE	water	env
SRR11047849	SRP247765	PS from QGD	Increased inheritance of structure and function of bacterial communities and pathogen propagation in plastisphere along a river with increasing antibiotics pollution gradient	PRJNA605555	https://doi.org/10.1016/j.envpol.2020.114641	TRUE	plastic	env
SRR11047850	SRP247765	PE replicate 2 from QGD	Increased inheritance of structure and function of bacterial communities and pathogen propagation in plastisphere along a river with increasing antibiotics pollution gradient	PRJNA605555	https://doi.org/10.1016/j.envpol.2020.114641	TRUE	plastic	env
SRR11047851	SRP247765	PE replicate 1 from QGD	Increased inheritance of structure and function of bacterial communities and pathogen propagation in plastisphere along a river with increasing antibiotics pollution gradient	PRJNA605555	https://doi.org/10.1016/j.envpol.2020.114641	TRUE	plastic	env
SRR11047852	SRP247765	surface water from QGD	Increased inheritance of structure and function of bacterial communities and pathogen propagation in plastisphere along a river with increasing antibiotics pollution gradient	PRJNA605555	https://doi.org/10.1016/j.envpol.2020.114641	FALSE	water	env
SRR11047853	SRP247765	PBT from BY1	Increased inheritance of structure and function of bacterial communities and pathogen propagation in plastisphere along a river with increasing antibiotics pollution gradient	PRJNA605555	https://doi.org/10.1016/j.envpol.2020.114641	TRUE	plastic	env
SRR11047854	SRP247765	PP from BY1	Increased inheritance of structure and function of bacterial communities and pathogen propagation in plastisphere along a river with increasing antibiotics pollution gradient	PRJNA605555	https://doi.org/10.1016/j.envpol.2020.114641	TRUE	plastic	env
SRR11047855	SRP247765	PE from BY1	Increased inheritance of structure and function of bacterial communities and pathogen propagation in plastisphere along a river with increasing antibiotics pollution gradient	PRJNA605555	https://doi.org/10.1016/j.envpol.2020.114641	TRUE	plastic	env
SRR11047856	SRP247765	surface water from BY1	Increased inheritance of structure and function of bacterial communities and pathogen propagation in plastisphere along a river with increasing antibiotics pollution gradient	PRJNA605555	https://doi.org/10.1016/j.envpol.2020.114641	FALSE	water	env
SRR11047857	SRP247765	PE replicate 1 from HJL	Increased inheritance of structure and function of bacterial communities and pathogen propagation in plastisphere along a river with increasing antibiotics pollution gradient	PRJNA605555	https://doi.org/10.1016/j.envpol.2020.114641	TRUE	plastic	env
SRR11047858	SRP247765	surface water from HJL	Increased inheritance of structure and function of bacterial communities and pathogen propagation in plastisphere along a river with increasing antibiotics pollution gradient	PRJNA605555	https://doi.org/10.1016/j.envpol.2020.114641	FALSE	water	env
SRR20986788	SRP390701	PVC metagenome	Deciphering the distinct successional patterns and potential roles of abundant and rare microbial taxa of urban riverine plastisphere	PRJNA866087	https://doi.org/10.1016/j.jhazmat.2023.131080	TRUE	plastic	mesocosm
SRR20986789	SRP390701	PVC metagenome	Deciphering the distinct successional patterns and potential roles of abundant and rare microbial taxa of urban riverine plastisphere	PRJNA866087	https://doi.org/10.1016/j.jhazmat.2023.131080	TRUE	plastic	mesocosm
SRR20986790	SRP390701	PVC metagenome	Deciphering the distinct successional patterns and potential roles of abundant and rare microbial taxa of urban riverine plastisphere	PRJNA866087	https://doi.org/10.1016/j.jhazmat.2023.131080	TRUE	plastic	mesocosm
SRR20986791	SRP390701	PVC metagenome	Deciphering the distinct successional patterns and potential roles of abundant and rare microbial taxa of urban riverine plastisphere	PRJNA866087	https://doi.org/10.1016/j.jhazmat.2023.131080	TRUE	plastic	mesocosm
SRR20986792	SRP390701	PVC metagenome	Deciphering the distinct successional patterns and potential roles of abundant and rare microbial taxa of urban riverine plastisphere	PRJNA866087	https://doi.org/10.1016/j.jhazmat.2023.131080	TRUE	plastic	mesocosm
SRR20986793	SRP390701	PVC metagenome	Deciphering the distinct successional patterns and potential roles of abundant and rare microbial taxa of urban riverine plastisphere	PRJNA866087	https://doi.org/10.1016/j.jhazmat.2023.131080	TRUE	plastic	mesocosm
SRR20986794	SRP390701	PE metagenome	Deciphering the distinct successional patterns and potential roles of abundant and rare microbial taxa of urban riverine plastisphere	PRJNA866087	https://doi.org/10.1016/j.jhazmat.2023.131080	TRUE	plastic	mesocosm
SRR20986795	SRP390701	PVC metagenome	Deciphering the distinct successional patterns and potential roles of abundant and rare microbial taxa of urban riverine plastisphere	PRJNA866087	https://doi.org/10.1016/j.jhazmat.2023.131080	TRUE	plastic	mesocosm
SRR20986796	SRP390701	PVC metagenome	Deciphering the distinct successional patterns and potential roles of abundant and rare microbial taxa of urban riverine plastisphere	PRJNA866087	https://doi.org/10.1016/j.jhazmat.2023.131080	TRUE	plastic	mesocosm
SRR20986797	SRP390701	PVC metagenome	Deciphering the distinct successional patterns and potential roles of abundant and rare microbial taxa of urban riverine plastisphere	PRJNA866087	https://doi.org/10.1016/j.jhazmat.2023.131080	TRUE	plastic	mesocosm
SRR20986798	SRP390701	PVC metagenome	Deciphering the distinct successional patterns and potential roles of abundant and rare microbial taxa of urban riverine plastisphere	PRJNA866087	https://doi.org/10.1016/j.jhazmat.2023.131080	TRUE	plastic	mesocosm
SRR20986799	SRP390701	PVC metagenome	Deciphering the distinct successional patterns and potential roles of abundant and rare microbial taxa of urban riverine plastisphere	PRJNA866087	https://doi.org/10.1016/j.jhazmat.2023.131080	TRUE	plastic	mesocosm
SRR20986800	SRP390701	PVC metagenome	Deciphering the distinct successional patterns and potential roles of abundant and rare microbial taxa of urban riverine plastisphere	PRJNA866087	https://doi.org/10.1016/j.jhazmat.2023.131080	TRUE	plastic	mesocosm
SRR20986801	SRP390701	PVC metagenome	Deciphering the distinct successional patterns and potential roles of abundant and rare microbial taxa of urban riverine plastisphere	PRJNA866087	https://doi.org/10.1016/j.jhazmat.2023.131080	TRUE	plastic	mesocosm
SRR20986802	SRP390701	PVC metagenome	Deciphering the distinct successional patterns and potential roles of abundant and rare microbial taxa of urban riverine plastisphere	PRJNA866087	https://doi.org/10.1016/j.jhazmat.2023.131080	TRUE	plastic	mesocosm
SRR20986803	SRP390701	PVC metagenome	Deciphering the distinct successional patterns and potential roles of abundant and rare microbial taxa of urban riverine plastisphere	PRJNA866087	https://doi.org/10.1016/j.jhazmat.2023.131080	TRUE	plastic	mesocosm
SRR20986804	SRP390701	PVC metagenome	Deciphering the distinct successional patterns and potential roles of abundant and rare microbial taxa of urban riverine plastisphere	PRJNA866087	https://doi.org/10.1016/j.jhazmat.2023.131080	TRUE	plastic	mesocosm
SRR20986805	SRP390701	PE metagenome	Deciphering the distinct successional patterns and potential roles of abundant and rare microbial taxa of urban riverine plastisphere	PRJNA866087	https://doi.org/10.1016/j.jhazmat.2023.131080	TRUE	plastic	mesocosm
SRR20986806	SRP390701	PVC metagenome	Deciphering the distinct successional patterns and potential roles of abundant and rare microbial taxa of urban riverine plastisphere	PRJNA866087	https://doi.org/10.1016/j.jhazmat.2023.131080	TRUE	plastic	mesocosm
SRR20986807	SRP390701	PVC metagenome	Deciphering the distinct successional patterns and potential roles of abundant and rare microbial taxa of urban riverine plastisphere	PRJNA866087	https://doi.org/10.1016/j.jhazmat.2023.131080	TRUE	plastic	mesocosm
SRR20986808	SRP390701	PVC metagenome	Deciphering the distinct successional patterns and potential roles of abundant and rare microbial taxa of urban riverine plastisphere	PRJNA866087	https://doi.org/10.1016/j.jhazmat.2023.131080	TRUE	plastic	mesocosm
SRR20986809	SRP390701	PVC metagenome	Deciphering the distinct successional patterns and potential roles of abundant and rare microbial taxa of urban riverine plastisphere	PRJNA866087	https://doi.org/10.1016/j.jhazmat.2023.131080	TRUE	plastic	mesocosm
SRR20986810	SRP390701	PVC metagenome	Deciphering the distinct successional patterns and potential roles of abundant and rare microbial taxa of urban riverine plastisphere	PRJNA866087	https://doi.org/10.1016/j.jhazmat.2023.131080	TRUE	plastic	mesocosm
SRR20986811	SRP390701	PVC metagenome	Deciphering the distinct successional patterns and potential roles of abundant and rare microbial taxa of urban riverine plastisphere	PRJNA866087	https://doi.org/10.1016/j.jhazmat.2023.131080	TRUE	plastic	mesocosm
SRR20986812	SRP390701	PVC metagenome	Deciphering the distinct successional patterns and potential roles of abundant and rare microbial taxa of urban riverine plastisphere	PRJNA866087	https://doi.org/10.1016/j.jhazmat.2023.131080	TRUE	plastic	mesocosm
SRR20986813	SRP390701	PVC metagenome	Deciphering the distinct successional patterns and potential roles of abundant and rare microbial taxa of urban riverine plastisphere	PRJNA866087	https://doi.org/10.1016/j.jhazmat.2023.131080	TRUE	plastic	mesocosm
SRR20986814	SRP390701	PS metagenome	Deciphering the distinct successional patterns and potential roles of abundant and rare microbial taxa of urban riverine plastisphere	PRJNA866087	https://doi.org/10.1016/j.jhazmat.2023.131080	TRUE	plastic	mesocosm
SRR20986815	SRP390701	PS metagenome	Deciphering the distinct successional patterns and potential roles of abundant and rare microbial taxa of urban riverine plastisphere	PRJNA866087	https://doi.org/10.1016/j.jhazmat.2023.131080	TRUE	plastic	mesocosm
SRR20986816	SRP390701	PE metagenome	Deciphering the distinct successional patterns and potential roles of abundant and rare microbial taxa of urban riverine plastisphere	PRJNA866087	https://doi.org/10.1016/j.jhazmat.2023.131080	TRUE	plastic	mesocosm
SRR20986817	SRP390701	PS metagenome	Deciphering the distinct successional patterns and potential roles of abundant and rare microbial taxa of urban riverine plastisphere	PRJNA866087	https://doi.org/10.1016/j.jhazmat.2023.131080	TRUE	plastic	mesocosm
SRR20986818	SRP390701	PS metagenome	Deciphering the distinct successional patterns and potential roles of abundant and rare microbial taxa of urban riverine plastisphere	PRJNA866087	https://doi.org/10.1016/j.jhazmat.2023.131080	TRUE	plastic	mesocosm
SRR20986819	SRP390701	PS metagenome	Deciphering the distinct successional patterns and potential roles of abundant and rare microbial taxa of urban riverine plastisphere	PRJNA866087	https://doi.org/10.1016/j.jhazmat.2023.131080	TRUE	plastic	mesocosm
SRR20986820	SRP390701	PS metagenome	Deciphering the distinct successional patterns and potential roles of abundant and rare microbial taxa of urban riverine plastisphere	PRJNA866087	https://doi.org/10.1016/j.jhazmat.2023.131080	TRUE	plastic	mesocosm
SRR20986821	SRP390701	PS metagenome	Deciphering the distinct successional patterns and potential roles of abundant and rare microbial taxa of urban riverine plastisphere	PRJNA866087	https://doi.org/10.1016/j.jhazmat.2023.131080	TRUE	plastic	mesocosm
SRR20986822	SRP390701	PS metagenome	Deciphering the distinct successional patterns and potential roles of abundant and rare microbial taxa of urban riverine plastisphere	PRJNA866087	https://doi.org/10.1016/j.jhazmat.2023.131080	TRUE	plastic	mesocosm
SRR20986823	SRP390701	PS metagenome	Deciphering the distinct successional patterns and potential roles of abundant and rare microbial taxa of urban riverine plastisphere	PRJNA866087	https://doi.org/10.1016/j.jhazmat.2023.131080	TRUE	plastic	mesocosm
SRR20986824	SRP390701	PS metagenome	Deciphering the distinct successional patterns and potential roles of abundant and rare microbial taxa of urban riverine plastisphere	PRJNA866087	https://doi.org/10.1016/j.jhazmat.2023.131080	TRUE	plastic	mesocosm
SRR20986825	SRP390701	PS metagenome	Deciphering the distinct successional patterns and potential roles of abundant and rare microbial taxa of urban riverine plastisphere	PRJNA866087	https://doi.org/10.1016/j.jhazmat.2023.131080	TRUE	plastic	mesocosm
SRR20986826	SRP390701	PS metagenome	Deciphering the distinct successional patterns and potential roles of abundant and rare microbial taxa of urban riverine plastisphere	PRJNA866087	https://doi.org/10.1016/j.jhazmat.2023.131080	TRUE	plastic	mesocosm
SRR20986827	SRP390701	PE metagenome	Deciphering the distinct successional patterns and potential roles of abundant and rare microbial taxa of urban riverine plastisphere	PRJNA866087	https://doi.org/10.1016/j.jhazmat.2023.131080	TRUE	plastic	mesocosm
SRR20986828	SRP390701	PS metagenome	Deciphering the distinct successional patterns and potential roles of abundant and rare microbial taxa of urban riverine plastisphere	PRJNA866087	https://doi.org/10.1016/j.jhazmat.2023.131080	TRUE	plastic	mesocosm
SRR20986829	SRP390701	PS metagenome	Deciphering the distinct successional patterns and potential roles of abundant and rare microbial taxa of urban riverine plastisphere	PRJNA866087	https://doi.org/10.1016/j.jhazmat.2023.131080	TRUE	plastic	mesocosm
SRR20986830	SRP390701	PS metagenome	Deciphering the distinct successional patterns and potential roles of abundant and rare microbial taxa of urban riverine plastisphere	PRJNA866087	https://doi.org/10.1016/j.jhazmat.2023.131080	TRUE	plastic	mesocosm
SRR20986831	SRP390701	PS metagenome	Deciphering the distinct successional patterns and potential roles of abundant and rare microbial taxa of urban riverine plastisphere	PRJNA866087	https://doi.org/10.1016/j.jhazmat.2023.131080	TRUE	plastic	mesocosm
SRR20986832	SRP390701	PS metagenome	Deciphering the distinct successional patterns and potential roles of abundant and rare microbial taxa of urban riverine plastisphere	PRJNA866087	https://doi.org/10.1016/j.jhazmat.2023.131080	TRUE	plastic	mesocosm
SRR20986833	SRP390701	PS metagenome	Deciphering the distinct successional patterns and potential roles of abundant and rare microbial taxa of urban riverine plastisphere	PRJNA866087	https://doi.org/10.1016/j.jhazmat.2023.131080	TRUE	plastic	mesocosm
SRR20986834	SRP390701	PS metagenome	Deciphering the distinct successional patterns and potential roles of abundant and rare microbial taxa of urban riverine plastisphere	PRJNA866087	https://doi.org/10.1016/j.jhazmat.2023.131080	TRUE	plastic	mesocosm
SRR20986835	SRP390701	PS metagenome	Deciphering the distinct successional patterns and potential roles of abundant and rare microbial taxa of urban riverine plastisphere	PRJNA866087	https://doi.org/10.1016/j.jhazmat.2023.131080	TRUE	plastic	mesocosm
SRR20986836	SRP390701	PS metagenome	Deciphering the distinct successional patterns and potential roles of abundant and rare microbial taxa of urban riverine plastisphere	PRJNA866087	https://doi.org/10.1016/j.jhazmat.2023.131080	TRUE	plastic	mesocosm
SRR20986837	SRP390701	PS metagenome	Deciphering the distinct successional patterns and potential roles of abundant and rare microbial taxa of urban riverine plastisphere	PRJNA866087	https://doi.org/10.1016/j.jhazmat.2023.131080	TRUE	plastic	mesocosm
SRR20986838	SRP390701	PE metagenome	Deciphering the distinct successional patterns and potential roles of abundant and rare microbial taxa of urban riverine plastisphere	PRJNA866087	https://doi.org/10.1016/j.jhazmat.2023.131080	TRUE	plastic	mesocosm
SRR20986839	SRP390701	PS metagenome	Deciphering the distinct successional patterns and potential roles of abundant and rare microbial taxa of urban riverine plastisphere	PRJNA866087	https://doi.org/10.1016/j.jhazmat.2023.131080	TRUE	plastic	mesocosm
SRR20986840	SRP390701	PS metagenome	Deciphering the distinct successional patterns and potential roles of abundant and rare microbial taxa of urban riverine plastisphere	PRJNA866087	https://doi.org/10.1016/j.jhazmat.2023.131080	TRUE	plastic	mesocosm
SRR20986841	SRP390701	PLA metagenome	Deciphering the distinct successional patterns and potential roles of abundant and rare microbial taxa of urban riverine plastisphere	PRJNA866087	https://doi.org/10.1016/j.jhazmat.2023.131080	TRUE	plastic	mesocosm
SRR20986842	SRP390701	PLA metagenome	Deciphering the distinct successional patterns and potential roles of abundant and rare microbial taxa of urban riverine plastisphere	PRJNA866087	https://doi.org/10.1016/j.jhazmat.2023.131080	TRUE	plastic	mesocosm
SRR20986843	SRP390701	PLA metagenome	Deciphering the distinct successional patterns and potential roles of abundant and rare microbial taxa of urban riverine plastisphere	PRJNA866087	https://doi.org/10.1016/j.jhazmat.2023.131080	TRUE	plastic	mesocosm
SRR20986844	SRP390701	PLA metagenome	Deciphering the distinct successional patterns and potential roles of abundant and rare microbial taxa of urban riverine plastisphere	PRJNA866087	https://doi.org/10.1016/j.jhazmat.2023.131080	TRUE	plastic	mesocosm
SRR20986845	SRP390701	PLA metagenome	Deciphering the distinct successional patterns and potential roles of abundant and rare microbial taxa of urban riverine plastisphere	PRJNA866087	https://doi.org/10.1016/j.jhazmat.2023.131080	TRUE	plastic	mesocosm
SRR20986846	SRP390701	PLA metagenome	Deciphering the distinct successional patterns and potential roles of abundant and rare microbial taxa of urban riverine plastisphere	PRJNA866087	https://doi.org/10.1016/j.jhazmat.2023.131080	TRUE	plastic	mesocosm
SRR20986847	SRP390701	PLA metagenome	Deciphering the distinct successional patterns and potential roles of abundant and rare microbial taxa of urban riverine plastisphere	PRJNA866087	https://doi.org/10.1016/j.jhazmat.2023.131080	TRUE	plastic	mesocosm
SRR20986848	SRP390701	PLA metagenome	Deciphering the distinct successional patterns and potential roles of abundant and rare microbial taxa of urban riverine plastisphere	PRJNA866087	https://doi.org/10.1016/j.jhazmat.2023.131080	TRUE	plastic	mesocosm
SRR20986849	SRP390701	PE metagenome	Deciphering the distinct successional patterns and potential roles of abundant and rare microbial taxa of urban riverine plastisphere	PRJNA866087	https://doi.org/10.1016/j.jhazmat.2023.131080	TRUE	plastic	mesocosm
SRR20986850	SRP390701	PLA metagenome	Deciphering the distinct successional patterns and potential roles of abundant and rare microbial taxa of urban riverine plastisphere	PRJNA866087	https://doi.org/10.1016/j.jhazmat.2023.131080	TRUE	plastic	mesocosm
SRR20986851	SRP390701	PLA metagenome	Deciphering the distinct successional patterns and potential roles of abundant and rare microbial taxa of urban riverine plastisphere	PRJNA866087	https://doi.org/10.1016/j.jhazmat.2023.131080	TRUE	plastic	mesocosm
SRR20986852	SRP390701	PLA metagenome	Deciphering the distinct successional patterns and potential roles of abundant and rare microbial taxa of urban riverine plastisphere	PRJNA866087	https://doi.org/10.1016/j.jhazmat.2023.131080	TRUE	plastic	mesocosm
SRR20986853	SRP390701	PLA metagenome	Deciphering the distinct successional patterns and potential roles of abundant and rare microbial taxa of urban riverine plastisphere	PRJNA866087	https://doi.org/10.1016/j.jhazmat.2023.131080	TRUE	plastic	mesocosm
SRR20986854	SRP390701	PLA metagenome	Deciphering the distinct successional patterns and potential roles of abundant and rare microbial taxa of urban riverine plastisphere	PRJNA866087	https://doi.org/10.1016/j.jhazmat.2023.131080	TRUE	plastic	mesocosm
SRR20986855	SRP390701	PLA metagenome	Deciphering the distinct successional patterns and potential roles of abundant and rare microbial taxa of urban riverine plastisphere	PRJNA866087	https://doi.org/10.1016/j.jhazmat.2023.131080	TRUE	plastic	mesocosm
SRR20986856	SRP390701	PLA metagenome	Deciphering the distinct successional patterns and potential roles of abundant and rare microbial taxa of urban riverine plastisphere	PRJNA866087	https://doi.org/10.1016/j.jhazmat.2023.131080	TRUE	plastic	mesocosm
SRR20986857	SRP390701	PLA metagenome	Deciphering the distinct successional patterns and potential roles of abundant and rare microbial taxa of urban riverine plastisphere	PRJNA866087	https://doi.org/10.1016/j.jhazmat.2023.131080	TRUE	plastic	mesocosm
SRR20986858	SRP390701	PLA metagenome	Deciphering the distinct successional patterns and potential roles of abundant and rare microbial taxa of urban riverine plastisphere	PRJNA866087	https://doi.org/10.1016/j.jhazmat.2023.131080	TRUE	plastic	mesocosm
SRR20986859	SRP390701	PLA metagenome	Deciphering the distinct successional patterns and potential roles of abundant and rare microbial taxa of urban riverine plastisphere	PRJNA866087	https://doi.org/10.1016/j.jhazmat.2023.131080	TRUE	plastic	mesocosm
SRR20986860	SRP390701	PE metagenome	Deciphering the distinct successional patterns and potential roles of abundant and rare microbial taxa of urban riverine plastisphere	PRJNA866087	https://doi.org/10.1016/j.jhazmat.2023.131080	TRUE	plastic	mesocosm
SRR20986861	SRP390701	PLA metagenome	Deciphering the distinct successional patterns and potential roles of abundant and rare microbial taxa of urban riverine plastisphere	PRJNA866087	https://doi.org/10.1016/j.jhazmat.2023.131080	TRUE	plastic	mesocosm
SRR20986862	SRP390701	PLA metagenome	Deciphering the distinct successional patterns and potential roles of abundant and rare microbial taxa of urban riverine plastisphere	PRJNA866087	https://doi.org/10.1016/j.jhazmat.2023.131080	TRUE	plastic	mesocosm
SRR20986863	SRP390701	PLA metagenome	Deciphering the distinct successional patterns and potential roles of abundant and rare microbial taxa of urban riverine plastisphere	PRJNA866087	https://doi.org/10.1016/j.jhazmat.2023.131080	TRUE	plastic	mesocosm
SRR20986864	SRP390701	PLA metagenome	Deciphering the distinct successional patterns and potential roles of abundant and rare microbial taxa of urban riverine plastisphere	PRJNA866087	https://doi.org/10.1016/j.jhazmat.2023.131080	TRUE	plastic	mesocosm
SRR20986865	SRP390701	PLA metagenome	Deciphering the distinct successional patterns and potential roles of abundant and rare microbial taxa of urban riverine plastisphere	PRJNA866087	https://doi.org/10.1016/j.jhazmat.2023.131080	TRUE	plastic	mesocosm
SRR20986866	SRP390701	PLA metagenome	Deciphering the distinct successional patterns and potential roles of abundant and rare microbial taxa of urban riverine plastisphere	PRJNA866087	https://doi.org/10.1016/j.jhazmat.2023.131080	TRUE	plastic	mesocosm
SRR20986867	SRP390701	PE metagenome	Deciphering the distinct successional patterns and potential roles of abundant and rare microbial taxa of urban riverine plastisphere	PRJNA866087	https://doi.org/10.1016/j.jhazmat.2023.131080	TRUE	plastic	mesocosm
SRR20986868	SRP390701	PE metagenome	Deciphering the distinct successional patterns and potential roles of abundant and rare microbial taxa of urban riverine plastisphere	PRJNA866087	https://doi.org/10.1016/j.jhazmat.2023.131080	TRUE	plastic	mesocosm
SRR20986869	SRP390701	PE metagenome	Deciphering the distinct successional patterns and potential roles of abundant and rare microbial taxa of urban riverine plastisphere	PRJNA866087	https://doi.org/10.1016/j.jhazmat.2023.131080	TRUE	plastic	mesocosm
SRR20986870	SRP390701	PE metagenome	Deciphering the distinct successional patterns and potential roles of abundant and rare microbial taxa of urban riverine plastisphere	PRJNA866087	https://doi.org/10.1016/j.jhazmat.2023.131080	TRUE	plastic	mesocosm
SRR20986871	SRP390701	PE metagenome	Deciphering the distinct successional patterns and potential roles of abundant and rare microbial taxa of urban riverine plastisphere	PRJNA866087	https://doi.org/10.1016/j.jhazmat.2023.131080	TRUE	plastic	mesocosm
SRR20986872	SRP390701	PE metagenome	Deciphering the distinct successional patterns and potential roles of abundant and rare microbial taxa of urban riverine plastisphere	PRJNA866087	https://doi.org/10.1016/j.jhazmat.2023.131080	TRUE	plastic	mesocosm
SRR20986873	SRP390701	PE metagenome	Deciphering the distinct successional patterns and potential roles of abundant and rare microbial taxa of urban riverine plastisphere	PRJNA866087	https://doi.org/10.1016/j.jhazmat.2023.131080	TRUE	plastic	mesocosm
SRR20986874	SRP390701	PE metagenome	Deciphering the distinct successional patterns and potential roles of abundant and rare microbial taxa of urban riverine plastisphere	PRJNA866087	https://doi.org/10.1016/j.jhazmat.2023.131080	TRUE	plastic	mesocosm
SRR20986875	SRP390701	PE metagenome	Deciphering the distinct successional patterns and potential roles of abundant and rare microbial taxa of urban riverine plastisphere	PRJNA866087	https://doi.org/10.1016/j.jhazmat.2023.131080	TRUE	plastic	mesocosm
SRR20986876	SRP390701	PE metagenome	Deciphering the distinct successional patterns and potential roles of abundant and rare microbial taxa of urban riverine plastisphere	PRJNA866087	https://doi.org/10.1016/j.jhazmat.2023.131080	TRUE	plastic	mesocosm
SRR20986877	SRP390701	PE metagenome	Deciphering the distinct successional patterns and potential roles of abundant and rare microbial taxa of urban riverine plastisphere	PRJNA866087	https://doi.org/10.1016/j.jhazmat.2023.131080	TRUE	plastic	mesocosm
SRR20986878	SRP390701	PE metagenome	Deciphering the distinct successional patterns and potential roles of abundant and rare microbial taxa of urban riverine plastisphere	PRJNA866087	https://doi.org/10.1016/j.jhazmat.2023.131080	TRUE	plastic	mesocosm
SRR20986879	SRP390701	PE metagenome	Deciphering the distinct successional patterns and potential roles of abundant and rare microbial taxa of urban riverine plastisphere	PRJNA866087	https://doi.org/10.1016/j.jhazmat.2023.131080	TRUE	plastic	mesocosm
SRR20986880	SRP390701	PE metagenome	Deciphering the distinct successional patterns and potential roles of abundant and rare microbial taxa of urban riverine plastisphere	PRJNA866087	https://doi.org/10.1016/j.jhazmat.2023.131080	TRUE	plastic	mesocosm
SRR20986881	SRP390701	PE metagenome	Deciphering the distinct successional patterns and potential roles of abundant and rare microbial taxa of urban riverine plastisphere	PRJNA866087	https://doi.org/10.1016/j.jhazmat.2023.131080	TRUE	plastic	mesocosm
SRR20986882	SRP390701	PE metagenome	Deciphering the distinct successional patterns and potential roles of abundant and rare microbial taxa of urban riverine plastisphere	PRJNA866087	https://doi.org/10.1016/j.jhazmat.2023.131080	TRUE	plastic	mesocosm
SRR20986883	SRP390701	PE metagenome	Deciphering the distinct successional patterns and potential roles of abundant and rare microbial taxa of urban riverine plastisphere	PRJNA866087	https://doi.org/10.1016/j.jhazmat.2023.131080	TRUE	plastic	mesocosm
